# Supplementary material for: The Neuropilin-1/PKC axis promotes neuroendocrine differentiation and drug resistance of prostate cancer
Source: Br J Cancer. 2022 Dec 22;128(5):918–27. doi: 10.1038/s41416-022-02114-9 (PMC9977768; doi:10.1038/s41416-022-02114-9)
Supplement: Supplementary file 11 — Supplementary Table-S1 [file 41416_2022_2114_MOESM11_ESM.xlsx]

## Sheet: S1
Supplementary Table 1: List of primary antibodies used
Antibodies	SOURCE	IDENTIFIER	ASSAY	Titration
Rabbit polyclonal anti-AKT	Cell Signaling	Cat# 9272	WB	1/1000
Rabbit monoclonal anti-phospho-Akt (Ser473)	Cell Signaling	Cat# 4060	WB	1/1000
Mouse monoclonal anti-AR (clone AR441)	Dako	Cat# MOB245	IHC	0.5-1ug/ml
Rabbit polyclonal anti-AR	Santa Cruz Biotech.	Cat# M3562	WB	1/1000
Mouse monoclonal anti-Bcl-2	Sigma-Aldrich	Cat# 05-729	WB	1/500
Rabbit monoclonal anti-CHGA	Epitomics	Cat# 1809-1	WB	1/1000
Rabbit monoclonal anti-Pospho-MAPK (ERK1/2) (Thr202-Tyr204)	Cell Signaling	Cat# 4370	WB	1/1500
Rabbit monoclonal anti-MAPK (ERK1/2)	Cell Signaling	Cat# 4695	WB	1/1000
Mouse monoclonal anti-GAPDH	Abcam	Cat# ab8245	WB	1/1500
Mouse monoclonal anti-MDR-1	Santa Cruz Biotech.	Cat# sc-55510	WB	1/500
Rabbit monoclonal anti-NRP1	Abgent	Cat# AJ1534a	IHC	1/200
Rabbit monoclonal anti-NRP1	Cell Signaling	Cat# 3725	WB - IP	1/1000 - 1/50
Rabbit monoclonal anti-NSE	Abgent	Cat# AJ1261a	WB	1/ 20000
Rabbit polyclonal anti-Pan-PKC	Sigma-Aldrich	Cat# SAB4502356	WB	1/500
Rabbit polyclonal anti-Phospho-Pan-PKC (Ser660)	Cell Signaling	Cat# 9371	WB	1/1000
Mouse monoclonal anti-PKCα	Santa Cruz Biotech.	Cat# sc-8393	WB	1/500
Rabbit polyclonal anti-PKCδ	Santa Cruz Biotech.	Cat# sc-937	WB	1/500
Mouse monoclonal anti-PKCε	Santa Cruz Biotech.	Cat# sc-1681	WB	1/500
Rabbit polyclonal anti-PSA	Dako	Cat# A0562	IHC - WB	1/200 - 1/500
Rabbit monoclonal anti-SYP	Abcam	Cat# ab32127	IHC - WB	1/500 - 1/2000
Rabbit monoclonal anti-SYP	Epitomics	Cat# 1485-1	WB	1/1000
Mouse monoclonal anti-β Actin	Santa Cruz Biotech.	Cat# sc-47778	WB	1/500
Mouse monoclonal anti- β Tubulin III	Covance	Cat# MMS-435P	WB	1/500
