# Supplementary material for: The Neuropilin-1/PKC axis promotes neuroendocrine differentiation and drug resistance of prostate cancer
Source: Br J Cancer. 2022 Dec 22;128(5):918–27. doi: 10.1038/s41416-022-02114-9 (PMC9977768; doi:10.1038/s41416-022-02114-9)
Supplement: Supplementary file 12 — Supplementary Table-S2 [file 41416_2022_2114_MOESM12_ESM.xlsx]

## Sheet: S2
Supplementary Table 2: Clinical features of 54 HNPC and 13 CRPC tumors used for transcriptomic study
ID	Tissue	Histology	Gleason Score	pT stage
HMN__PC_009	HNPC	PCa	8 (4 + 4)	pT3b
HMN__PC_015	HNPC	PCa	7 (3 + 4)	pT2c
HMN__PC_077	HNPC	PCa	7 (3 + 4)	pT3a
HMN__PC_081	HNPC	PCa	7 (3 + 4)	pT3a
HMN__PC_082	HNPC	PCa	7 (3 + 4)	pT2c
HMN__PC_083	HNPC	PCa	7 (4 + 3)	pT2a
HMN__PC_084	HNPC	PCa	7 (3 + 4)	pT2c
HMN__PC_087	HNPC	PCa	7 (4 + 3)	pT3a
HMN__PC_089	HNPC	PCa	7 (3 + 4)	pT2c
HMN__PC_092	HNPC	PCa	7 (4 + 3)	pT3a
HMN__PC_097	HNPC	PCa	7 (3 + 4)	pT2c
HMN__PC_099	HNPC	PCa	6 (3 + 3)	pT2c
HMN__PC_100	HNPC	PCa	7 (4 + 3)	pT3a
HMN__PC_102	HNPC	PCa	6 (3 + 3)	pT2a
HMN__PC_104	HNPC	PCa	7 (3 + 4)	pT3a
HMN__PC_105	HNPC	PCa	7 (3 + 4)	pT2c
HMN__PC_106	HNPC	PCa	7 (3 + 4)	pT3a
HMN__PC_111	HNPC	PCa	6 (3 + 3)	pT2c
HMN__PC_113	HNPC	PCa	7 (3 + 4)	pT2c
HMN__PC_114	HNPC	PCa	6 (3 + 3)	pT2b
HMN__PC_115	HNPC	PCa	6 (3 + 3)	pT2c
HMN__PC_117	HNPC	PCa	6 (3 + 3)	pT3a
HMN__PC_119	HNPC	PCa	7 (3 + 4)	pT2c
HMN__PC_134	HNPC	PCa	8 (4 + 4)	pT3a
HMN__PC_139	HNPC	PCa	6 (3 + 3)	pT3a
HMN__PC_156	HNPC	PCa	6 (3 + 3)	pT2c
HMN__PC_157	HNPC	PCa	7 (4 + 3)	pT3b
HMN__PC_158	HNPC	PCa	7 (3 + 4)	pT2c
HMN__PC_159	HNPC	PCa	7 (3 + 4)	pT3a
HMN__PC_160	HNPC	PCa	7 (3 + 4)	pT3a
HMN__PC_161	HNPC	PCa	6 (3 + 3)	pT2c
HMN__PC_164	HNPC	PCa	7 (4 + 3)	pT3a
HMN__PC_166	HNPC	PCa	7 (4 + 3)	pT3a
HMN__PC_167	HNPC	PCa	8 (4 + 4)	pT2c
HMN__PC_169	HNPC	PCa	7 (4 + 3)	pT3a
HMN__PC_173	HNPC	PCa	6 (3 + 3)	pT2c
HMN__PC_174	HNPC	PCa	7 (3 + 4)	pT2c
HMN__PC_177	CRPC	CRPC-Adeno	-	-
HMN__PC_179	CRPC	CRPC-NE	-	-
HMN__PC_181	CRPC	CRPC-Adeno	-	-
HMN__PC_184	CRPC	CRPC-Adeno	-	-
HMN__PC_186	CRPC	CRPC-NE	-	-
HMN__PC_187	CRPC	CRPC-Adeno	-	-
HMN__PC_189	CRPC	CRPC-NE	-	-
HMN__PC_193	CRPC	CRPC-Adeno	-	-
HMN__PC_195	HNPC	PCa	8 (4 + 4)	pT3a
HMN__PC_196	HNPC	PCa	7 (4 + 3)	pT3a
HMN__PC_200	HNPC	PCa	6 (3 + 3)	pT3a
HMN__PC_204	HNPC	PCa	7 (3 + 4)	pT2c
HMN__PC_206	HNPC	PCa	6 (3 + 3)	pT2b
HMN__PC_207	HNPC	PCa	6 (3 + 3)	pT3a
HMN__PC_211	CRPC	CRPC-Adeno	-	-
HMN__PC_212	CRPC	CRPC-NE	-	-
HMN__PC_213	CRPC	CRPC-Adeno	-	-
HMN__PC_214	CRPC	CRPC-Adeno	-	-
HMN__PC_215	CRPC	CRPC-Adeno	-	-
HMN__PC_227	HNPC	PCa	7 (4 + 3)	pT2c
HMN__PC_228	HNPC	PCa	6 (3 + 3)	pT2a
HMN__PC_229	HNPC	PCa	7 (4 + 3)	pT3a
HMN__PC_233	HNPC	PCa	7 (3 + 4)	pT2c
HMN__PC_235	HNPC	PCa	6 (3 + 3)	pT2c
HMN__PC_236	HNPC	PCa	7 (4 + 3)	pT3a
HMN__PC_239	HNPC	PCa	6 (3 + 3)	pT2c
HMN__PC_241	HNPC	PCa	7 (4 + 3)	pT3a
HMN__PC_242	HNPC	PCa	7 (3 + 4)	pT3a
HMN__PC_247	HNPC	PCa	6 (3 + 3)	pT2c
