# Supplementary material for: The Neuropilin-1/PKC axis promotes neuroendocrine differentiation and drug resistance of prostate cancer
Source: Br J Cancer. 2022 Dec 22;128(5):918–27. doi: 10.1038/s41416-022-02114-9 (PMC9977768; doi:10.1038/s41416-022-02114-9)
Supplement: Supplementary file 13 — Supplementary Table-S3 [file 41416_2022_2114_MOESM13_ESM.xlsx]

## Sheet: S3
Supplementary Table 3: List of the 1.849 regulated genes between CRPC and HNPC (Fold-change ≥ 1.5; p-value ≤ 0.05)
Data Overview: Regulated Genes
	Up-regulated	Down-regulated	All
Number of regulated genes	439	1410	1849
Min fold-change	1.5	1.5	1.5
Average fold-change	2.02	2.13	2.11
Median of fold-change	1.8	1.78	1.78
Max fold-change	5.72	28.09	28.09
Gene with the max fold-change	EEF1A2	PCA3	PCA3
FAST DB STABLE ID	Gene Symbol	Regulation	Fold-Change	P-Value	Link to EASANA	Gene Coordinates (hg19)	UCSC Link	Gene Name	Aliases and Synonyms	Representative Transcript ID	Entrez Gene ID	EnsEMBL ID	Intensity HNPC	Intensity CRPC-NE	Low-specificity probe included?
GSHG0019329	EEF1A2	up	5.72	2.53e-06	EASANA	chr20(-):62119365-62130668	UCSC	eukaryotic translation elongation factor 1 alpha 2	STN // STNL // EEF1AL // HS1	NM_001958	1917	ENSG00000101210	7.76	10.27	No
GSHG0040158	SNAR-A12 // SNAR-A13	up	5.63	4.09e-08	EASANA	chr19(+):48410935-48411056	UCSC	small ILF3/NF90-associated RNA A12 // small ILF3/NF90-associated RNA A13	snaR-A53139991	NR_024216	100126800 // 100169959	---	7.53	10.03	Yes
GSHG0018744	FAM83D	up	5.44	1.62e-12	EASANA	chr20(+):37554951-37581701	UCSC	family with sequence similarity 83 member D	---	AK055793	81610	---	6.12	8.56	No
GSHG0013349	TOP2A	up	4.55	3.74e-05	EASANA	chr17(-):38544773-38574202	UCSC	topoisomerase (DNA) II alpha	TOP2	NM_001067	7153	ENSG00000131747	7.05	9.24	No
GSHG0005466	H19 // MIR675	up	4.47	3.62e-05	EASANA	chr11(-):2016406-2022696	UCSC	H19, imprinted maternally expressed transcript (non-protein coding) // microRNA 675	MIRN675 // ASM // ASM1 // D11S813E // hsa-mir-675 // LINC00008 // NCRNA00008	NR_131224	100033819 // 283120	ENSG00000130600 // ENSG00000278648	7.02	9.18	No
GSHG0133387	HIST1H3B	up	4.38	6.43e-05	EASANA	chr6(-):26031817-26032290	UCSC	histone cluster 1, H3b	H3FL // H3/l	NM_003537	8358	ENSG00000274267	8.54	10.67	No
GSHG0018789	UBE2C	up	4.34	3.75e-05	EASANA	chr20(+):44441215-44445594	UCSC	ubiquitin conjugating enzyme E2 C	UBCH10	NR_104037	11065	ENSG00000175063	6.4	8.52	No
GSHG0032726	HIST2H3A // HIST2H3C	up	3.86	6.16e-05	EASANA	chr1(+):149824181-149825836	UCSC	histone cluster 2, H3a // histone cluster 2, H3c	H3F2 // H3FM // H3 // H3.2 // H3/m // H3/n // H3/o // MGC9629	BC015544	126961 // 333932	ENSG00000203811 // ENSG00000203852	7.39	9.33	No
GSHG0018659	TPX2	up	3.84	6.13e-05	EASANA	chr20(+):30326904-30389603	UCSC	TPX2, microtubule nucleation factor	---	NM_012112	22974	---	6.56	8.5	No
GSHG0016922	KCNJ3	up	3.78	0.00244	EASANA	chr2(+):155555093-155714864	UCSC	potassium voltage-gated channel subfamily J member 3	GIRK1 // KGA // Kir3.1	NM_002239	3760	ENSG00000162989	5.8	7.72	Yes
GSHG0029725	CCNE2	up	3.77	7.96e-05	EASANA	chr8(-):95892461-95907482	UCSC	cyclin E2	CYCE2	NM_057749	9134	ENSG00000175305	6.59	8.5	No
GSHG0009798	NUSAP1	up	3.55	6.02e-05	EASANA	chr15(+):41624892-41673247	UCSC	nucleolar and spindle associated protein 1	ANKT // BM037 // FLJ13421 // LNP // NuSAP1 // PRO0310p1 // Q0310 // SAPL	NM_018454	51203	ENSG00000137804	7.25	9.08	No
GSHG0025529	HIST1H2AI // HIST1H3H	up	3.47	9.35e-12	EASANA	chr6(+):27775899-27779078	UCSC	histone cluster 1, H2ai // histone cluster 1, H3h	H2AFC // H3FK // H2A/c // H3/k // H3F1K	BC062305	8329 // 8357	ENSG00000196747 // ENSG00000278828	7.57	9.36	No
GSHG0016250	RRM2	up	3.41	3.52e-05	EASANA	chr2(+):10261022-10271546	UCSC	ribonucleotide reductase regulatory subunit M2	---	NM_001165931	6241	ENSG00000171848	6.57	8.34	No
GSHG0027291	ANLN	up	3.41	2.17e-05	EASANA	chr7(+):36429412-36493398	UCSC	anillin actin binding protein	ANILLIN // scra // Scraps	NM_018685	54443	ENSG00000011426	6.7	8.47	No
GSHG0023506	CCNA2	up	3.37	2.02e-05	EASANA	chr4(-):122737600-122745088	UCSC	cyclin A2	CCN1 // CCNA	NM_001237	890	ENSG00000145386	7.02	8.78	No
GSHG0008843	CDKN3	up	3.35	6.33e-05	EASANA	chr14(+):54863673-54886932	UCSC	cyclin dependent kinase inhibitor 3	---	NM_005192	1033	---	6.58	8.32	No
GSHG0013770	TK1	up	3.33	3.75e-05	EASANA	chr17(-):76170161-76183285	UCSC	thymidine kinase 1	---	NM_003258	7083	ENSG00000167900	7	8.73	No
GSHG0001443	CENPF	up	3.31	9.58e-05	EASANA	chr1(+):214776532-214837912	UCSC	centromere protein F	hcp-1	NM_016343	1063	ENSG00000117724	6.44	8.17	No
GSHG0030249	CKS2	up	3.28	7.32e-12	EASANA	chr9(+):91926110-91931617	UCSC	CDC28 protein kinase regulatory subunit 2	---	NM_001827	1164	ENSG00000123975	8.73	10.45	No
GSHG0000446	CDC20	up	3.28	3.98e-05	EASANA	chr1(+):43824599-43828874	UCSC	cell division cycle 20	CDC20A // p55CDC	AK303844	991	ENSG00000117399	6.86	8.57	No
GSHG0003392	CDK1	up	3.27	6.37e-05	EASANA	chr10(+):62538089-62554608	UCSC	cyclin dependent kinase 1	CDC2 // CDC28A	NM_001320918	983	ENSG00000170312	6.51	8.22	No
GSHG0004450	MKI67	up	3.23	7.5e-05	EASANA	chr10(-):129894927-129924470	UCSC	marker of proliferation Ki-67	MIB- // PPP1R105	X65551	4288	ENSG00000148773	6.62	8.31	No
GSHG0031585	AR	up	3.17	0.00412	EASANA	chrX(+):66763874-66976752	UCSC	androgen receptor	DHTR // SBMA // AIS // HUMARA // NR3C4 // SMAX1	M34233	367	ENSG00000169083	9.45	11.11	No
GSHG0002822	ASPM	up	3.15	0.000178	EASANA	chr1(-):197053258-197115824	UCSC	abnormal spindle microtubule assembly	MCPH5 // ASP // Calmbp1 // FLJ10517 // FLJ10549	NM_018136	259266	ENSG00000066279	6.21	7.86	No
GSHG0019328	KCNQ2	up	3.14	0.00412	EASANA	chr20(-):62031569-62104030	UCSC	potassium voltage-gated channel subfamily Q member 2	EBN // EBN1 // BFNC // ENB1 // HNSPC // KCNA11 // Kv7.2	NM_172108	3785	ENSG00000075043	6.86	8.51	Yes
GSHG0034105	---	up	3.08	1.26e-07	EASANA	chr1(+):17222626-17222734	UCSC	---	---	DL491294	---	---	6.12	7.74	No
GSHG0026396	HIST1H2AJ	up	3.08	0.000183	EASANA	chr6(-):27782080-27782607	UCSC	histone cluster 1, H2aj	H2AFE // H2A/E	BC133050	8331	ENSG00000276368	8.86	10.48	No
GSHG0017913	BUB1	up	3.07	5.68e-05	EASANA	chr2(-):111395275-111435684	UCSC	BUB1 mitotic checkpoint serine/threonine kinase	BUB1L // BUB1A // hBUB1	NM_004336	699	ENSG00000169679	6.56	8.18	No
GSHG0001879	MIR3917 // STMN1	up	3.04	0.000103	EASANA	chr1(-):26210672-26233368	UCSC	microRNA 3917 // stathmin 1	C1orf215 // LAP18 // FLJ32206 // hsa-mir-3917 // Lag // OP18 // PP17 // PP19 // PR22 // SMN	NM_001145454	100500808 // 3925	ENSG00000117632 // ENSG00000264021	7.94	9.55	No
GSHG0024267	KIF20A	up	3	1.7e-05	EASANA	chr5(+):137514417-137523407	UCSC	kinesin family member 20A	RAB6KIFL	NM_005733	10112	ENSG00000112984	6.48	8.07	No
GSHG0012690	PRR11	up	2.97	0.000182	EASANA	chr17(+):57232860-57284068	UCSC	proline rich 11	FLJ11029	NM_018304	55771	ENSG00000068489	6.41	7.98	No
GSHG0143474	---	up	2.96	3.76e-10	EASANA	chr8(+):91523411-91523513	UCSC	---	---	JD249731	---	---	7.92	9.49	Yes
GSHG0011042	PLK1	up	2.93	4.16e-05	EASANA	chr16(+):23688977-23701688	UCSC	polo like kinase 1	PLK	AB209179	5347	ENSG00000166851	6.86	8.41	No
GSHG0018761	MYBL2	up	2.91	0.000241	EASANA	chr20(+):42295659-42345136	UCSC	MYB proto-oncogene like 2	B-MYB // BMYB	NM_002466	4605	ENSG00000101057	7	8.54	No
GSHG0121100	---	up	2.91	1.11e-09	EASANA	chr15(+):97094653-97094691	UCSC	---	---	JD228084	---	---	9.74	11.28	No
GSHG0029692	---	up	2.89	3.99e-05	EASANA	chr8(-):86776897-86788855	UCSC	---	---	AF495523	---	---	7.14	8.68	No
GSHG0018427	HJURP	up	2.88	9.81e-05	EASANA	chr2(-):234745347-234763213	UCSC	Holliday junction recognition protein	DKFZp762E1312 // FAKTS // hFLEG1 // URLC9	NM_018410	55355	ENSG00000123485	6.89	8.41	No
GSHG0025533	HIST1H2AL	up	2.88	9.57e-05	EASANA	chr6(+):27833034-27833606	UCSC	histone cluster 1, H2al	H2AFI // dJ193B12.9 // H2A/i	BC112072	8332	ENSG00000276903	8.38	9.91	No
GSHG0101894	---	up	2.87	8.23e-08	EASANA	chr6(-):26305716-26305736	UCSC	---	---	JC737750	---	---	8.51	10.03	Yes
GSHG0132821	MIR3687-1 // MIR3687-2	up	2.85	3.61e-05	EASANA	chr21(+):9826203-9826263	UCSC	microRNA 3687-1 // microRNA 3687-2	MIR3687 // hsa-mir-3687	NR_128714	100500815 // 103504728	ENSG00000264063 // ENSG00000277437	8.67	10.18	Yes
GSHG0009783	KNL1	up	2.83	0.00114	EASANA	chr15(+):40886218-40956537	UCSC	kinetochore scaffold 1	CASC5 // MCPH4 // AF15Q14 // CT29 // D40 // hKNL-1 // hSpc105 // KIAA1570 // PPP1R55 // Spc7	NM_170589	57082	ENSG00000137812	6.34	7.84	No
GSHG0048685	SCHLAP1	up	2.82	0.0281	EASANA	chr2(+):181556831-181781666	UCSC	SWI/SNF complex antagonist associated with prostate cancer 1 (non-protein coding)	LINC00913 // PCAT11 // SChLAP1	NR_104325	101669767	ENSG00000281131	8.43	9.92	Yes
GSHG0009902	CCNB2	up	2.82	0.000103	EASANA	chr15(+):59397284-59417249	UCSC	cyclin B2	HsT17299	NM_004701	9133	ENSG00000157456	6.8	8.29	No
GSHG0025519	HIST1H2AG	up	2.81	1.71e-11	EASANA	chr6(+):27100817-27103070	UCSC	histone cluster 1, H2ag	H2AFP // H2A.1b // H2A/p // pH2A/f	L19778	8969	ENSG00000196787	10.38	11.87	No
GSHG0000392	CDCA8	up	2.78	0.000723	EASANA	chr1(+):38158073-38175389	UCSC	cell division cycle associated 8	BOR // DasraB // FLJ12042 // MESRGP	NM_018101	55143	ENSG00000134690	6.81	8.29	Yes
GSHG0009179	CRIP2	up	2.76	0.000243	EASANA	chr14(+):105939275-105946507	UCSC	cysteine rich protein 2	CRP2 // ESP1	NR_073082	1397	ENSG00000182809	8.22	9.68	No
GSHG0024426	PTTG1	up	2.73	6.04e-05	EASANA	chr5(+):159848814-159855751	UCSC	pituitary tumor-transforming 1	TUTR1 // EAP1 // HPTTG // PTTG // securin	NM_004219	9232	ENSG00000164611	6.85	8.3	No
GSHG0133386	HIST1H3C	up	2.72	0.00162	EASANA	chr6(+):26045608-26047022	UCSC	histone cluster 1, H3c	H3FC // H3.1 // H3/c	BC058834	8352	ENSG00000278272	8.98	10.42	Yes
GSHG0013722	HN1	up	2.69	2.12e-05	EASANA	chr17(-):73131338-73150778	UCSC	hematological and neurological expressed 1	ARM2 // HN1A	NR_109933	51155	ENSG00000189159	7.99	9.42	No
GSHG0009383	DLGAP5	up	2.68	0.000178	EASANA	chr14(-):55614834-55658396	UCSC	DLG associated protein 5	DLG7 // DLG1 // HURP // KIAA0008	NM_014750	9787	ENSG00000126787	6.42	7.85	No
GSHG0021571	SGO1	up	2.68	0.000196	EASANA	chr3(-):20202083-20227725	UCSC	shugoshin 1	SGOL1 // NY-BR-85	NM_138484	151648	ENSG00000129810	6.3	7.73	No
GSHG0030117	MELK	up	2.65	0.000696	EASANA	chr9(+):36572859-36677680	UCSC	maternal embryonic leucine zipper kinase	KIAA0175	NR_046337	9833	ENSG00000165304	6.28	7.68	Yes
GSHG0074728	---	up	2.64	1.92e-07	EASANA	chr16(-):22207079-22207099	UCSC	---	---	JC738099	---	---	7.37	8.77	Yes
GSHG0026696	BMP5	up	2.61	0.00118	EASANA	chr6(-):55619725-55740388	UCSC	bone morphogenetic protein 5	---	NM_021073	653	---	6.57	7.96	No
GSHG0002936	NEK2	up	2.59	4.19e-05	EASANA	chr1(-):211831601-211848972	UCSC	NIMA related kinase 2	NEK2A // NLK1 // PPP1R111 // RP67	NM_001204182	4751	ENSG00000117650	6.67	8.04	No
GSHG0012756	KPNA2	up	2.57	0.000224	EASANA	chr17(+):66031718-66042975	UCSC	karyopherin subunit alpha 2	RCH1 // IPOA1 // QIP2 // SRP1alpha	NM_002266	3838	ENSG00000182481	8.77	10.13	No
GSHG0013562	COL1A1	up	2.56	0.000479	EASANA	chr17(-):48260650-48279000	UCSC	collagen type I alpha 1 chain	---	Z74615	1277	---	7.98	9.34	No
GSHG0002853	UBE2T	up	2.56	0.000262	EASANA	chr1(-):202300786-202311094	UCSC	ubiquitin conjugating enzyme E2 T	FANCT // HSPC150	NM_014176	29089	ENSG00000077152	6.73	8.09	No
GSHG0026403	HIST1H2AM	up	2.56	0.0002	EASANA	chr6(-):27860354-27860963	UCSC	histone cluster 1, H2am	H2AFN // H2A.1 // H2A/n	BC071668	8336	ENSG00000278677	9.24	10.6	No
GSHG0010137	TICRR	up	2.53	0.000998	EASANA	chr15(+):90118818-90174286	UCSC	TOPBP1 interacting checkpoint and replication regulator	C15orf42 // FLJ41618 // MGC45866 // SLD3 // Treslin	NM_152259	90381	ENSG00000140534	6.29	7.63	Yes
GSHG0017930	CKAP2L	up	2.52	0.000182	EASANA	chr2(-):113493930-113522254	UCSC	cytoskeleton associated protein 2 like	FLJ40629 // radmis	NR_130712	150468	ENSG00000169607	6.52	7.86	Yes
GSHG0132657	FOXM1	up	2.52	0.000224	EASANA	chr12(-):2966847-2986321	UCSC	forkhead box M1	FKHL16 // HFH-11 // HNF-3 // INS-1 // MPHOSPH2 // MPP2 // TGT3 // trident	NM_202003	2305	ENSG00000111206	6.82	8.15	No
GSHG0022993	NEIL3	up	2.52	0.000124	EASANA	chr4(+):178230991-178284092	UCSC	nei like DNA glycosylase 3	FLJ10858 // FPG2 // hFPG2 // hNEI3 // ZGRF3	NM_018248	55247	ENSG00000109674	6.52	7.86	Yes
GSHG0001516	HIST3H2BB	up	2.5	4.34e-05	EASANA	chr1(+):228645808-228648171	UCSC	histone cluster 3, H2bb	---	AK091220	128312	ENSG00000196890	6.95	8.27	No
GSHG0013869	TYMS	up	2.5	0.000138	EASANA	chr18(+):657604-673499	UCSC	thymidylate synthetase	TS // HsT422 // TMS // Tsase	NM_001071	7298	ENSG00000176890	7.25	8.57	No
GSHG0043545	SNORA38	up	2.5	1.53e-06	EASANA	chr6(+):31590856-31590987	UCSC	small nucleolar RNA, H/ACA box 38	ACA38	NR_002971	677820	ENSG00000200816	8.32	9.64	No
GSHG0032728	HIST2H4A // HIST2H4B	up	2.5	5.06e-08	EASANA	chr1(+):149804221-149806194	UCSC	histone cluster 2, H4a // histone cluster 2, H4b	H4/n // H4F2 // H4FN // HIST2H4 // H4/o	BC019846	554313 // 8370	ENSG00000270276 // ENSG00000270882	9.28	10.6	No
GSHG0034444	SNORA55	up	2.49	3.6e-06	EASANA	chr1(-):40033046-40033182	UCSC	small nucleolar RNA, H/ACA box 55	ACA55	NR_002983	677834	ENSG00000201457	9.63	10.95	No
GSHG0033195	GAS2L3	up	2.49	0.000196	EASANA	chr12(+):100967439-101022070	UCSC	growth arrest specific 2 like 3	---	NM_174942	283431	ENSG00000139354	6.94	8.25	No
GSHG0025486	HIST1H3A	up	2.49	0.000102	EASANA	chr6(+):26020718-26021186	UCSC	histone cluster 1, H3a	H3FA // H3/A	NM_003529	8350	ENSG00000275714	7.94	9.26	Yes
GSHG0009969	KIF23	up	2.45	3.65e-05	EASANA	chr15(+):69706585-69740768	UCSC	kinesin family member 23	---	NM_138555	9493	---	6.47	7.77	No
GSHG0001132	NUF2	up	2.45	0.000118	EASANA	chr1(+):163291723-163325553	UCSC	NUF2, NDC80 kinetochore complex component	CDCA1 // CT106 // NUF2R	NM_145697	83540	ENSG00000143228	6.25	7.54	No
GSHG0013132	---	up	2.44	0.000319	EASANA	chr17(-):15607400-15608238	UCSC	---	---	BC066948	---	---	8.34	9.62	Yes
GSHG0004863	FAM111B	up	2.44	0.00148	EASANA	chr11(+):58874655-58894886	UCSC	family with sequence similarity 111 member B	CANP	NM_198947	374393	ENSG00000189057	6.73	8.02	No
GSHG0023686	CENPU	up	2.44	0.000303	EASANA	chr4(-):185615215-185667209	UCSC	centromere protein U	MLF1IP // CENP-50 // CENP-U // KLIP1 // PBIP1	AF516710	79682	ENSG00000151725	7.34	8.63	No
GSHG0023651	HMGB2	up	2.44	0.000295	EASANA	chr4(-):174252527-174255595	UCSC	high mobility group box 2	HMG2	NM_002129	3148	ENSG00000164104	8.05	9.33	No
GSHG0022496	NCAPG	up	2.44	2e-05	EASANA	chr4(+):17812436-17846485	UCSC	non-SMC condensin I complex subunit G	CAP-G // FLJ12450 // hCAP-G // YCG1	NR_073124	64151	ENSG00000109805	6.6	7.88	No
GSHG0026379	HIST1H3F	up	2.43	0.0126	EASANA	chr6(-):26250361-26250868	UCSC	histone cluster 1, H3f	H3FI // H3/i	BC096131	8968	ENSG00000277775	9.68	10.96	No
GSHG0015565	ASF1B	up	2.42	0.000397	EASANA	chr19(-):14230322-14247440	UCSC	anti-silencing function 1B histone chaperone	FLJ10604	NM_018154	55723	ENSG00000105011	7.01	8.28	No
GSHG0063818	MIR7641-1	up	2.42	1.25e-07	EASANA	chr11(+):104123319-104123379	UCSC	microRNA 7641-1	hsa-mir-7641-1	NR_106987	102465752	ENSG00000276933	8.27	9.55	Yes
GSHG0040435	SNORA41	up	2.39	3.34e-06	EASANA	chr2(+):207026952-207027083	UCSC	small nucleolar RNA, H/ACA box 41	ACA41 // SNORA41A	NR_002590	619569	ENSG00000207406	10.32	11.57	No
GSHG0024080	VCAN	up	2.38	0.00256	EASANA	chr5(+):82767493-82878122	UCSC	versican	CSPG2 // PG-M	NM_004385	1462	ENSG00000038427	7.69	8.94	No
GSHG0018132	SPC25	up	2.37	0.000119	EASANA	chr2(-):169727402-169746955	UCSC	SPC25, NDC80 kinetochore complex component	SPBC25 // AD024 // MGC22228	NM_020675	57405	ENSG00000152253	5.99	7.24	Yes
GSHG0020755	KIF15	up	2.37	6.35e-05	EASANA	chr3(+):44803209-44894746	UCSC	kinesin family member 15	---	NM_020242	56992	---	6.43	7.67	No
GSHG0019276	AURKA	up	2.36	0.000121	EASANA	chr20(-):54944445-54967393	UCSC	aurora kinase A	STK15 // STK6 // AIK // ARK1 // AurA // BTAK // PPP1R47 // STK7	NM_198437	6790	ENSG00000087586	7.01	8.25	No
GSHG0001429	DTL	up	2.36	0.000324	EASANA	chr1(+):212208895-212278348	UCSC	denticleless E3 ubiquitin protein ligase homolog	CDT2 // DCAF2 // L2DTL // RAMP	NM_016448	51514	ENSG00000143476	6.53	7.77	Yes
GSHG0024432	HMMR	up	2.36	0.000365	EASANA	chr5(+):162887322-162918951	UCSC	hyaluronan mediated motility receptor	CD168 // RHAMM	AY623426	3161	ENSG00000072571	6.71	7.95	No
GSHG0024305	PCDHB8	up	2.35	0.00192	EASANA	chr5(+):140557371-140560081	UCSC	protocadherin beta 8	PCDH-BETA8 // PCDH3I	NM_019120	56128	ENSG00000120322	7.52	8.75	No
GSHG0009768	BUB1B // PAK6	up	2.34	0.00086	EASANA	chr15(+):40453210-40569687	UCSC	BUB1 mitotic checkpoint serine/threonine kinase B // p21 (RAC1) activated kinase 6	Bub1A // BUBR1 // MAD3L // PAK5 // SSK1	NM_001211	56924 // 701	ENSG00000137843 // ENSG00000156970	6.61	7.84	No
GSHG0111855	MIR27B	up	2.34	1.71e-09	EASANA	chr9(+):97847727-97847823	UCSC	microRNA 27b	MIRN27B // hsa-mir-27b // MIR-27b	NR_029665	407019	ENSG00000207864	6.31	7.54	Yes
GSHG0110371	---	up	2.34	1.6e-05	EASANA	chr17(-):8042212-8042232	UCSC	---	---	JC737891	---	---	6.16	7.39	Yes
GSHG0024200	LMNB1	up	2.34	0.0016	EASANA	chr5(+):126112312-126172711	UCSC	lamin B1	---	NR_134488	4001	ENSG00000113368	6.86	8.08	No
GSHG0144169	---	up	2.33	4.43e-09	EASANA	chr9(-):66456666-66458538	UCSC	---	---	BC065527	---	---	9.62	10.84	Yes
GSHG0038822	MIR4521	up	2.32	1.11e-06	EASANA	chr17(+):8090263-8090322	UCSC	microRNA 4521	hsa-mir-4521	NR_039746	100616406	---	6.31	7.53	No
GSHG0023987	CCNB1	up	2.32	0.00136	EASANA	chr5(+):68462837-68474068	UCSC	cyclin B1	CCNB	NM_031966	891	ENSG00000134057	6.93	8.14	No
GSHG0040782	SNORA75	up	2.31	1.78e-05	EASANA	chr2(-):232320511-232320647	UCSC	small nucleolar RNA, H/ACA box 75	SNORA75A // U23	NR_002921	654321	ENSG00000206885	10.77	11.98	No
GSHG0010790	HBA1	up	2.3	0.00276	EASANA	chr16(+):226650-227520	UCSC	hemoglobin subunit alpha 1	HBA-T3	NM_000558	3039	ENSG00000206172	8.77	9.97	Yes
GSHG0010727	PRC1	up	2.3	0.000758	EASANA	chr15(-):91509275-91537881	UCSC	protein regulator of cytokinesis 1	ASE1	NM_199413	9055	ENSG00000198901	7.05	8.26	No
GSHG0008347	SKA3	up	2.29	0.0006	EASANA	chr13(-):21727734-21750741	UCSC	spindle and kinetochore associated complex subunit 3	C13orf3 // MGC4832 // RAMA1	NM_145061	221150	ENSG00000165480	6.57	7.77	No
GSHG0028997	MCM4	up	2.28	0.000179	EASANA	chr8(+):48872763-48890720	UCSC	minichromosome maintenance complex component 4	CDC21 // CDC54 // hCdc21 // MGC33310 // P1-Cdc21	NM_182746	4173	ENSG00000104738	7.41	8.6	No
GSHG0009733	ARHGAP11A	up	2.27	0.000616	EASANA	chr15(+):32907345-32932150	UCSC	Rho GTPase activating protein 11A	KIAA0013	NM_001286479	9824	ENSG00000198826	6.42	7.6	No
GSHG0066911	---	up	2.27	5.3e-12	EASANA	chr12(-):13593875-13593894	UCSC	---	---	JC737900	---	---	9.71	10.9	Yes
GSHG0099139	---	up	2.27	1.33e-06	EASANA	chr11(+):90017032-90017073	UCSC	---	---	JD545462	---	---	9.16	10.34	Yes
GSHG0008636	COL4A1	up	2.26	0.00792	EASANA	chr13(-):110801305-110959504	UCSC	collagen type IV alpha 1 chain	---	NM_001845	1282	---	8.05	9.23	No
GSHG0033610	H2AFX	up	2.26	7.6e-05	EASANA	chr11(-):118964587-118966177	UCSC	H2A histone family member X	H2AX	X14850	3014	ENSG00000188486	8.3	9.47	No
GSHG0007453	RACGAP1	up	2.25	0.000504	EASANA	chr12(-):50382945-50419340	UCSC	Rac GTPase activating protein 1	MgcRacGAP	NM_013277	29127	ENSG00000161800	7.29	8.46	No
GSHG0023729	TRIP13	up	2.25	0.000263	EASANA	chr5(+):892969-918164	UCSC	thyroid hormone receptor interactor 13	16E1BP	NM_004237	9319	ENSG00000071539	6.86	8.03	No
GSHG0018640	GINS1	up	2.24	0.000362	EASANA	chr20(+):25388318-25429191	UCSC	GINS complex subunit 1	KIAA0186 // PSF1	NR_134574	9837	ENSG00000101003	6.62	7.78	No
GSHG0016681	NCAPH	up	2.24	0.000183	EASANA	chr2(+):97001479-97042833	UCSC	non-SMC condensin I complex subunit H	BRRN1 // CAP-H // hCAP-H	NM_015341	23397	ENSG00000121152	6.66	7.83	No
GSHG0133385	HIST1H1B	up	2.23	0.0116	EASANA	chr6(-):27834570-27835359	UCSC	histone cluster 1, H1b	H1F5 // H1.5 // H1b // H1s-3	NM_005322	3009	ENSG00000184357	8.38	9.54	No
GSHG0040157	SNAR-A3 // SNAR-A4 // SNAR-A5 // SNAR-A6 // SNAR-A7 // SNAR-A8 // SNAR-A9 // SNAR-A10 // SNAR-A11 // SNAR-A14	up	2.22	0.000995	EASANA	chr19(+):48427036-48427156	UCSC	small ILF3/NF90-associated RNA A3 // small ILF3/NF90-associated RNA A4 // small ILF3/NF90-associated RNA A5 // small ILF3/NF90-associated RNA A6 // small ILF3/NF90-associated RNA A7 // small ILF3/NF90-associated RNA A8 // small ILF3/NF90-associated RNA A9 // small ILF3/NF90-associated RNA A10 // small ILF3/NF90-associated RNA A11 // small ILF3/NF90-associated RNA A14	snaR-A53118848 // snaR-A55287678 // SNAR-A55293015 // snaR-A55296080 // snaR-A55299144 // snaR-A55302203 // snaR-A55307557 // snaR-A55312909 // snaR-A55318263 // snaR-A55323591	NR_024242	100169951 // 100169952 // 100169953 // 100169954 // 100169955 // 100169956 // 100169957 // 100169958 // 100170216 // 100191063	---	8.84	9.99	Yes
GSHG0005510	HBB	up	2.22	0.0124	EASANA	chr11(-):5246695-5248302	UCSC	hemoglobin subunit beta	beta-globin // CD113t-C // HBD	BC007075	3043	ENSG00000244734	8.04	9.19	No
GSHG0002834	KIF14	up	2.22	0.000337	EASANA	chr1(-):200520625-200589862	UCSC	kinesin family member 14	KIAA0042	NM_014875	9928	ENSG00000118193	6.06	7.21	Yes
GSHG0097810	KIF4B	up	2.22	0.000305	EASANA	chr5(+):154393260-154398243	UCSC	kinesin family member 4B	---	BC167779	285643	ENSG00000226650	6.48	7.63	Yes
GSHG0005375	CHEK1	up	2.21	0.000759	EASANA	chr11(+):125495031-125546148	UCSC	checkpoint kinase 1	CHK1	NM_001114121	1111	ENSG00000149554	6.93	8.07	No
GSHG0018327	FN1	up	2.2	0.0072	EASANA	chr2(-):216225164-216300796	UCSC	fibronectin 1	CIG // FINC // GFND2 // LETS // MSF	NM_001306132	2335	ENSG00000115414	8.28	9.42	No
GSHG0033883	SPAG5	up	2.2	3.82e-05	EASANA	chr17(-):26782770-26941215	UCSC	sperm associated antigen 5	DEEPEST // hMAP126 // MAP126	BC045622	10615	ENSG00000076382	6.74	7.88	No
GSHG0027084	THBS2	up	2.2	0.0025	EASANA	chr6(-):169615876-169654209	UCSC	thrombospondin 2	TSP2	NM_003247	7058	ENSG00000186340	7.3	8.44	No
GSHG0020437	CENPM	up	2.2	0.000316	EASANA	chr22(-):42334725-42343168	UCSC	centromere protein M	C22orf18 // CENP-M // MGC861 // Pane1	NM_024053	79019	ENSG00000100162	6.65	7.79	No
GSHG0028736	XRCC2	up	2.19	0.00544	EASANA	chr7(-):152341864-152373250	UCSC	X-ray repair cross complementing 2	FANCU	NM_005431	7516	ENSG00000196584	6.72	7.85	No
GSHG0038591	SNORA10	up	2.18	0.000401	EASANA	chr16(-):2012335-2012467	UCSC	small nucleolar RNA, H/ACA box 10	ACA10 // SNORA10A	NR_002327	574042	ENSG00000206811	9.23	10.35	No
GSHG0017315	ACKR3	up	2.17	0.000159	EASANA	chr2(+):237467008-237490992	UCSC	atypical chemokine receptor 3	CMKOR1 // CXCR7 // GPR159 // RDC1	BC036661	57007	ENSG00000144476	7.4	8.52	No
GSHG0017455	SDC1	up	2.16	0.0016	EASANA	chr2(-):20400559-20425194	UCSC	syndecan 1	SDC // CD138 // SYND1 // syndecan	NM_001006946	6382	ENSG00000115884	7.92	9.03	No
GSHG0006944	PARPBP	up	2.15	0.000295	EASANA	chr12(+):102513949-102591297	UCSC	PARP1 binding protein	C12orf48 // FLJ20641 // PARI	NR_135123	55010	ENSG00000185480	6.57	7.68	Yes
GSHG0031602	KIF4A	up	2.15	0.00028	EASANA	chrX(+):69509879-69781257	UCSC	kinesin family member 4A	FLJ12530 // FLJ12655 // FLJ14204 // FLJ20631 // HSA271784 // KIF4 // KIF4-G1 // MRX100	AF071592	24137	ENSG00000090889	6.58	7.68	Yes
GSHG0026400	HIST1H3I	up	2.15	0.0235	EASANA	chr6(-):27839623-27840099	UCSC	histone cluster 1, H3i	H3FF // H3.f // H3/f	NM_003533	8354	ENSG00000275379	8.5	9.61	No
GSHG0000764	GPSM2	up	2.14	4.28e-05	EASANA	chr1(+):109419603-109476957	UCSC	G-protein signaling modulator 2	DFNB82 // LGN // Pins	NM_001321039	29899	ENSG00000121957	6.77	7.87	No
GSHG0003567	CEP55	up	2.14	0.000504	EASANA	chr10(+):95256369-95325718	UCSC	centrosomal protein 55	C10orf3 // CT111 // FLJ10540	HQ447335	55165	ENSG00000138180	6.49	7.59	Yes
GSHG0133101	VTRNA2-1	up	2.14	0.0196	EASANA	chr5(-):135416180-135416287	UCSC	vault RNA 2-1	MIR886 // MIRN886 // VTRNA2 // CBL-3 // hsa-mir-886 // hvg-5 // nc886 // vtRNA2	NR_030583	100126299	ENSG00000270123	8.24	9.34	No
GSHG0025651	KIFC1	up	2.14	0.000242	EASANA	chr6(+):33359313-33377697	UCSC	kinesin family member C1	KNSL2 // HSET	NM_002263	3833	ENSG00000237649	6.86	7.96	No
GSHG0021081	STXBP5L	up	2.14	0.0114	EASANA	chr3(+):120627050-121143607	UCSC	syntaxin binding protein 5 like	---	NM_014980	9515	---	6.88	7.98	No
GSHG0014489	MIR4747 // UHRF1	up	2.13	0.00032	EASANA	chr19(+):4903092-4962164	UCSC	microRNA 4747 // ubiquitin like with PHD and ring finger domains 1	FLJ21925 // hsa-mir-4747 // ICBP90 // Np95 // RNF106 // TDRD22	NM_001290050	100616337 // 29128	ENSG00000263409 // ENSG00000276043	7.1	8.19	No
GSHG0014046	SKA1	up	2.13	0.00234	EASANA	chr18(+):47901392-47920530	UCSC	spindle and kinetochore associated complex subunit 1	C18orf24 // MGC10200	NM_145060	220134	ENSG00000154839	6.44	7.53	Yes
GSHG0010789	HBA2	up	2.13	0.00956	EASANA	chr16(+):222846-223709	UCSC	hemoglobin subunit alpha 2	HBA-T2	NM_000517	3040	ENSG00000188536	8.6	9.69	Yes
GSHG0005511	HBD	up	2.13	0.00752	EASANA	chr11(-):5254059-5255858	UCSC	hemoglobin subunit delta	---	NM_000519	3045	ENSG00000223609	7.69	8.78	Yes
GSHG0019370	NCAM2	up	2.12	0.0182	EASANA	chr21(+):22370633-22912519	UCSC	neural cell adhesion molecule 2	MGC51008 // NCAM21	NM_004540	4685	ENSG00000154654	7.12	8.2	No
GSHG0023450	CENPE	up	2.12	0.000421	EASANA	chr4(-):104026963-104119567	UCSC	centromere protein E	---	NM_001813	1062	---	6.75	7.84	No
GSHG0028484	LAMB1	up	2.11	4.02e-08	EASANA	chr7(-):107564247-107643804	UCSC	laminin subunit beta 1	CLM	NM_002291	3912	ENSG00000091136	7.36	8.44	No
GSHG0034546	HIST2H3D	up	2.11	0.00558	EASANA	chr1(-):149784780-149785236	UCSC	histone cluster 2, H3d	---	NM_001123375	653604	ENSG00000183598	7.01	8.08	Yes
GSHG0025860	TTK	up	2.1	0.00824	EASANA	chr6(+):80713862-80752244	UCSC	TTK protein kinase	---	NM_003318	7272	---	7.04	8.11	No
GSHG0021287	SMC4	up	2.1	0.000442	EASANA	chr3(+):160117092-160152747	UCSC	structural maintenance of chromosomes 4	---	NM_001288753	10051	---	8.36	9.42	No
GSHG0013872	NDC80	up	2.09	0.000598	EASANA	chr18(+):2571510-2616633	UCSC	NDC80, kinetochore complex component	KNTC2 // HEC // HEC1 // hsNDC80 // TID3	NM_006101	10403	ENSG00000080986	6.56	7.62	No
GSHG0007844	CIT // MIR1178	up	2.09	0.000201	EASANA	chr12(-):120123595-120315095	UCSC	citron rho-interacting serine/threonine kinase // microRNA 1178	MIRN1178 // CRIK // hsa-mir-1178 // KIAA0949 // STK21	NM_007174	100302274 // 11113	ENSG00000122966 // ENSG00000221323	6.78	7.84	Yes
GSHG0012057	MIR6775 // SLC7A5	up	2.07	0.00638	EASANA	chr16(-):87863629-87903114	UCSC	microRNA 6775 // solute carrier family 7 member 5	CD98 // D16S469E // E16 // hsa-mir-6775 // LAT1 // MPE16	BC039692	102465464 // 8140	ENSG00000103257 // ENSG00000278598	7.88	8.93	Yes
GSHG0141159	---	up	2.07	1.62e-12	EASANA	chr11(+):59323028-59325212	UCSC	---	---	BC026095	---	---	6.9	7.95	Yes
GSHG0025192	SPARC	up	2.06	6.51e-09	EASANA	chr5(-):151040661-151066615	UCSC	secreted protein acidic and cysteine rich	ON	NM_003118	6678	ENSG00000113140	10.69	11.73	No
GSHG0023473	ELOVL6	up	2.06	3.42e-06	EASANA	chr4(-):110970229-111119820	UCSC	ELOVL fatty acid elongase 6	FLJ23378 // LCE // MGC5487	NM_024090	79071	ENSG00000170522	7.44	8.48	No
GSHG0002178	DEPDC1	up	2.06	7.58e-05	EASANA	chr1(-):68939837-68962904	UCSC	DEP domain containing 1	DEP.8 // DEPDC1A // FLJ20354 // SDP35	NM_017779	55635	ENSG00000024526	7.14	8.19	No
GSHG0018379	SERPINE2	up	2.05	0.00278	EASANA	chr2(-):224839765-224904036	UCSC	serpin family E member 2	PI7 // GDN // nexin // PN1 // PNI	NM_006216	5270	ENSG00000135919	7.04	8.08	No
GSHG0010594	RPP25	up	2.05	0.00988	EASANA	chr15(-):75247443-75249775	UCSC	ribonuclease P/MRP subunit p25	FLJ20374	NM_017793	54913	ENSG00000178718	7.57	8.61	No
GSHG0007394	RACGAP1P	up	2.05	0.0011	EASANA	chr12(-):45456401-45459194	UCSC	Rac GTPase activating protein 1 pseudogene	FKSG42	NR_026583	83956	---	7.35	8.39	No
GSHG0010334	OIP5	up	2.02	0.000959	EASANA	chr15(-):41601468-41624819	UCSC	Opa interacting protein 5	CT86 // hMIS18beta // MIS18B	NM_007280	11339	ENSG00000104147	6.17	7.19	Yes
GSHG0025530	HIST1H2BM	up	2.02	0.00606	EASANA	chr6(+):27782822-27783267	UCSC	histone cluster 1, H2bm	H2BFE // dJ160A22.3 // H2B/e	NM_003521	8342	ENSG00000273703	8.45	9.47	No
GSHG0028910	ESCO2	up	2	0.00196	EASANA	chr8(+):27631903-27670141	UCSC	establishment of sister chromatid cohesion N-acetyltransferase 2	RBS // EFO2	BC034641	157570	ENSG00000171320	6.81	7.81	No
GSHG0012865	BIRC5	up	1.99	0.000203	EASANA	chr17(+):76210277-76221715	UCSC	baculoviral IAP repeat containing 5	API4 // EPR-1 // survivin	NM_001168	332	ENSG00000089685	7.15	8.14	Yes
GSHG0029116	FABP5	up	1.99	0.00252	EASANA	chr8(+):82192718-82197011	UCSC	fatty acid binding protein 5	E-FABP // KFABP // PA-FABP	NM_001444	2171	ENSG00000164687	7.46	8.45	No
GSHG0041478	SNORD43	up	1.99	0.00124	EASANA	chr22(-):39715057-39715118	UCSC	small nucleolar RNA, C/D box 43	RNU43 // U43	X96642	26807	ENSG00000263764	8.03	9.02	No
GSHG0012496	FKBP10	up	1.98	0.00354	EASANA	chr17(+):39968962-39979473	UCSC	FK506 binding protein 10	FKBP6 // FLJ20683 // FLJ22041 // FLJ23833 // hFKBP65	NM_021939	60681	ENSG00000141756	8.48	9.47	No
GSHG0012477	CDC6	up	1.98	0.000616	EASANA	chr17(+):38444131-38459413	UCSC	cell division cycle 6	CDC18L	NM_001254	990	ENSG00000094804	6.47	7.45	Yes
GSHG0025487	HIST1H4A	up	1.98	9.31e-11	EASANA	chr6(+):26021907-26022278	UCSC	histone cluster 1, H4a	H4FA	NM_003538	8359	ENSG00000278637	7.84	8.83	No
GSHG0023497	MAD2L1	up	1.98	0.000365	EASANA	chr4(-):120980577-120988013	UCSC	MAD2 mitotic arrest deficient-like 1 (yeast)	HSMAD2 // MAD2	NM_002358	4085	ENSG00000164109	6.88	7.86	No
GSHG0039816	SNAR-C3	up	1.97	0.00398	EASANA	chr19(+):48453553-48453671	UCSC	small ILF3/NF90-associated RNA C3	---	NR_024221	100170226	---	8.19	9.17	Yes
GSHG0036331	SNORA2A	up	1.97	2.3e-05	EASANA	chr12(-):49050431-49050565	UCSC	small nucleolar RNA, H/ACA box 2A	ACA2A	NR_002950	677793	ENSG00000206612	8	8.98	No
GSHG0029879	ST3GAL1	up	1.97	0.0359	EASANA	chr8(-):134467091-134584183	UCSC	ST3 beta-galactoside alpha-2,3-sialyltransferase 1	SIAT4A // SIATFL // ST3GalA.1 // ST3O	NM_173344	6482	ENSG00000008513	7.46	8.44	No
GSHG0026381	HIST1H4H	up	1.97	5e-09	EASANA	chr6(-):26281283-26285766	UCSC	histone cluster 1, H4h	H4FH // H4/h	BC010926	8365	ENSG00000158406	10.35	11.32	No
GSHG0022924	MND1	up	1.97	0.000164	EASANA	chr4(+):154265801-154336247	UCSC	meiotic nuclear divisions 1	GAJ	NR_045605	84057	ENSG00000121211	6.45	7.43	No
GSHG0021328	NLGN1	up	1.97	0.0228	EASANA	chr3(+):173152800-174001139	UCSC	neuroligin 1	KIAA1070	NM_014932	22871	ENSG00000169760	6.8	7.78	No
GSHG0005667	KIF18A	up	1.96	0.00142	EASANA	chr11(-):28042163-28129746	UCSC	kinesin family member 18A	DKFZP434G2226 // PPP1R99	NM_031217	81930	ENSG00000121621	6.55	7.52	Yes
GSHG0028181	IGFBP3	up	1.96	0.0325	EASANA	chr7(-):45951845-45960873	UCSC	insulin like growth factor binding protein 3	BP-53 // IBP3	NM_001013398	3486	ENSG00000146674	9	9.97	No
GSHG0133741	EFNA3 // EFNA4	up	1.95	0.0013	EASANA	chr1(+):155036213-155060014	UCSC	ephrin A3 // ephrin A4	EPLG3 // EPLG4 // Ehk1-L // LERK3 // LERK4	AK301966	1944 // 1945	ENSG00000143590 // ENSG00000243364	7.41	8.37	No
GSHG0029030	FAM110B	up	1.95	0.0202	EASANA	chr8(+):58907113-59062277	UCSC	family with sequence similarity 110 member B	C8orf72 // MGC39325	NM_147189	90362	ENSG00000169122	7.84	8.8	No
GSHG0022404	TACC3	up	1.95	2.6e-06	EASANA	chr4(+):1723217-1746903	UCSC	transforming acidic coiled-coil containing protein 3	---	NM_006342	10460	---	7.33	8.3	Yes
GSHG0040505	SNORA80B	up	1.94	0.0243	EASANA	chr2(-):10586840-10586975	UCSC	small nucleolar RNA, H/ACA box 80B	ACA67B	NR_028374	100302743	ENSG00000206633	8.51	9.47	No
GSHG0001130	RGS4	up	1.94	0.00902	EASANA	chr1(+):163038396-163046592	UCSC	regulator of G-protein signaling 4	SCZD9	NM_001102445	5999	ENSG00000117152	6.99	7.94	Yes
GSHG0043749	FABP5P3	up	1.94	0.00428	EASANA	chr7(+):152133980-152140101	UCSC	fatty acid binding protein 5 pseudogene 3	FABP5L3 // TCAG_1781704	NR_002935	220832	ENSG00000241735	8.09	9.04	Yes
GSHG0022207	BCHE	up	1.94	0.0294	EASANA	chr3(-):165490692-165555253	UCSC	butyrylcholinesterase	---	NM_000055	590	---	6.2	7.16	Yes
GSHG0040910	SNORD17	up	1.93	0.000864	EASANA	chr20(-):17943353-17943589	UCSC	small nucleolar RNA, C/D box 17	HBI-43	NR_003045	692086	ENSG00000212232	9.64	10.59	No
GSHG0006252	THY1	up	1.93	0.00144	EASANA	chr11(-):119288652-119295695	UCSC	Thy-1 cell surface antigen	CD90	NM_001311162	7070	ENSG00000154096	7.65	8.6	No
GSHG0003989	NRP1	up	1.93	4.87e-07	EASANA	chr10(-):33466420-33624007	UCSC	neuropilin 1	---	NR_045259	8829	---	8.52	9.48	No
GSHG0015628	ISYNA1	up	1.92	0.00038	EASANA	chr19(-):18545198-18549111	UCSC	inositol-3-phosphate synthase 1	Ino1 // INOS // IPS	NR_045573	51477	ENSG00000105655	7.66	8.6	No
GSHG0033847	ARHGAP11B	up	1.92	0.00116	EASANA	chr15(+):30916751-31065207	UCSC	Rho GTPase activating protein 11B	FAM7B1 // B'-T	NR_038253	89839	ENSG00000187951	6.62	7.56	Yes
GSHG0032333	FIRRE	up	1.92	0.0224	EASANA	chrX(-):130836679-130964671	UCSC	firre intergenic repeating RNA element	LINC01200	NR_026975	286467	ENSG00000213468	6.77	7.72	Yes
GSHG0029491	PBK	up	1.92	0.000157	EASANA	chr8(-):27667140-27695612	UCSC	PDZ binding kinase	CT84 // FLJ14385 // Nori-3 // SPK // TOPK	NM_018492	55872	ENSG00000168078	6.33	7.27	Yes
GSHG0002433	FAM72C // FAM72D	up	1.92	0.000201	EASANA	chr1(-):143896452-143913160	UCSC	family with sequence similarity 72 member C // family with sequence similarity 72 member D	---	NM_207418	554282 // 728833	---	6.23	7.17	Yes
GSHG0054575	QSOX1	up	1.9	0.0238	EASANA	chr1(+):180123968-180169860	UCSC	quiescin sulfhydryl oxidase 1	QSCN6	NM_002826	5768	ENSG00000116260	8.13	9.06	No
GSHG0129166	---	up	1.9	0.039	EASANA	chr4(-):68583149-68583180	UCSC	---	---	JD341480	---	---	6.55	7.48	Yes
GSHG0141969	---	up	1.9	0.00414	EASANA	chr6(+):33868282-33868402	UCSC	---	---	DQ595403	---	---	6.88	7.8	No
GSHG0024814	DEPDC1B	up	1.9	0.000981	EASANA	chr5(-):59892740-59995993	UCSC	DEP domain containing 1B	BRCC3 // XTP1	NM_018369	55789	ENSG00000035499	6.5	7.43	Yes
GSHG0040994	MIR99A	up	1.89	0.0121	EASANA	chr21(+):17911409-17911489	UCSC	microRNA 99a	MIRN99A // hsa-mir-99a	NR_029514	407055	ENSG00000207638	7.01	7.93	No
GSHG0105946	SNORA5A	up	1.89	0.000242	EASANA	chr7(-):45143948-45144081	UCSC	small nucleolar RNA, H/ACA box 5A	ACA5	NR_002919	654319	ENSG00000206838	8.58	9.49	No
GSHG0026380	HIST1H3G	up	1.89	1.9e-07	EASANA	chr6(-):26269634-26272043	UCSC	histone cluster 1, H3g	H3FH // H3/h	BC012185	8355	ENSG00000273983	8.44	9.36	No
GSHG0036332	SNORA2B	up	1.88	1.51e-05	EASANA	chr12(-):49061240-49061376	UCSC	small nucleolar RNA, H/ACA box 2B	ACA2b	NR_002951	677794	ENSG00000207313	7.52	8.43	Yes
GSHG0132784	HIST1H3J	up	1.88	7.65e-09	EASANA	chr6(-):27858093-27858570	UCSC	histone cluster 1, H3j	H3FJ // H3/j	NM_003535	8356	ENSG00000197153	7.89	8.8	No
GSHG0025271	STC2	up	1.88	0.00066	EASANA	chr5(-):172741726-172756507	UCSC	stanniocalcin 2	STC-2	NM_003714	8614	ENSG00000113739	7.2	8.11	No
GSHG0015001	APOE	up	1.87	8.5e-07	EASANA	chr19(+):45409006-45412652	UCSC	apolipoprotein E	AD2	NM_001302691	348	ENSG00000130203	8.33	9.23	No
GSHG0003562	KIF11	up	1.87	0.00606	EASANA	chr10(+):94352825-94415150	UCSC	kinesin family member 11	KNSL1 // Eg5 // HKSP // TRIP5	NM_004523	3832	ENSG00000138160	7.13	8.04	No
GSHG0132847	VTRNA1-1	up	1.87	0.00118	EASANA	chr5(+):140090860-140091000	UCSC	vault RNA 1-1	VAULTRC1 // hvg-1 // HVG1 // VR1 // vRNA // vtRNA1-1	NR_026703	56664	ENSG00000199990	8.23	9.13	No
GSHG0007087	KNTC1	up	1.86	0.00138	EASANA	chr12(+):123011796-123110947	UCSC	kinetochore associated 1	---	NM_014708	9735	---	7.09	7.99	No
GSHG0005146	DDIAS	up	1.86	0.00388	EASANA	chr11(+):82612737-82669319	UCSC	DNA damage induced apoptosis suppressor	C11orf82 // FLJ25416 // FLJ38838 // noxin	AK058145	220042	ENSG00000165490	6.26	7.16	Yes
GSHG0105947	SNORA5C	up	1.86	0.0104	EASANA	chr7(-):45144505-45144641	UCSC	small nucleolar RNA, H/ACA box 5C	ACA5c	NR_002991	677796	ENSG00000201772	8.32	9.22	No
GSHG0025490	HIST1H4C	up	1.86	1.74e-05	EASANA	chr6(+):26104104-26104565	UCSC	histone cluster 1, H4c	H4FG // dJ221C16.1 // H4/g	BC130560	8364	ENSG00000197061	10.43	11.32	No
GSHG0133686	HIST1H2APS1	up	1.86	0.000997	EASANA	chr6(+):25732661-25733089	UCSC	histone cluster 1, H2a, pseudogene 1	bA317E16.5 // H2AFSP	NR_045125	387319	ENSG00000216436	8.61	9.5	Yes
GSHG0009825	WDR76	up	1.85	0.00794	EASANA	chr15(+):44119112-44162759	UCSC	WD repeat domain 76	FLJ12973	EF011624	79968	ENSG00000092470	7.45	8.34	No
GSHG0006923	TMPO	up	1.85	0.00216	EASANA	chr12(+):98909351-98944162	UCSC	thymopoietin	LAP2 // LEMD4 // TP	NM_001307975	7112	ENSG00000120802	8.53	9.42	No
GSHG0029188	CTHRC1	up	1.85	0.0153	EASANA	chr8(+):104383733-104395233	UCSC	collagen triple helix repeat containing 1	---	NM_138455	115908	ENSG00000164932	7.37	8.26	No
GSHG0010958	RMI2	up	1.84	0.000278	EASANA	chr16(+):11343506-11445620	UCSC	RecQ mediated genome instability 2	C16orf75 // BLAP18 // MGC24665	BC039361	116028	ENSG00000175643	7.42	8.31	No
GSHG0026401	HIST1H4L	up	1.84	0.00972	EASANA	chr6(-):27840926-27841289	UCSC	histone cluster 1, H4l	H4FK // H4.k // H4/k	NM_003546	8368	ENSG00000275126	9.09	9.98	Yes
GSHG0024349	SPINK5	up	1.84	0.0365	EASANA	chr5(+):147443535-147516925	UCSC	serine peptidase inhibitor, Kazal type 5	DKFZp686K19184 // FLJ21544 // FLJ97536 // FLJ97596 // FLJ99794 // LEKTI // LETKI // NETS // NS // VAKTI	NM_006846	11005	ENSG00000133710	6.67	7.55	Yes
GSHG0012041	GINS2	up	1.83	0.0115	EASANA	chr16(-):85711280-85722588	UCSC	GINS complex subunit 2	Pfs2 // PSF2	NM_016095	51659	ENSG00000131153	7.27	8.14	No
GSHG0031683	CENPI	up	1.83	0.000496	EASANA	chrX(+):100353171-100418662	UCSC	centromere protein I	FSHPRH1 // CENP-I // LRPR1 // Mis6	NM_001318521	2491	ENSG00000102384	6.5	7.38	Yes
GSHG0026375	HIST1H2AD // HIST1H3D	up	1.83	4.03e-06	EASANA	chr6(-):26196982-26199521	UCSC	histone cluster 1, H2ad // histone cluster 1, H3d	H2AFG // H3FB // H2A.3 // H2A/g // H3/b	NM_003530	3013 // 8351	ENSG00000196866 // ENSG00000197409	10.08	10.95	No
GSHG0089474	SNORD83A	up	1.83	0.00346	EASANA	chr22(-):39711218-39711312	UCSC	small nucleolar RNA, C/D box 83A	RNU83A // U83A	NR_000027	116937	ENSG00000209482	7.38	8.26	Yes
GSHG0011539	PGP	up	1.82	0.000319	EASANA	chr16(-):2261603-2265807	UCSC	phosphoglycolate phosphatase	---	NM_001042371	283871	---	8.2	9.07	No
GSHG0007637	PHLDA1	up	1.82	0.0232	EASANA	chr12(-):76419227-76425681	UCSC	pleckstrin homology like domain family A member 1	DT1P1B11 // PHRIP // TDAG51	NM_007350	22822	ENSG00000139289	8.55	9.41	Yes
GSHG0007440	TUBA1B	up	1.82	4.39e-05	EASANA	chr12(-):49521566-49525304	UCSC	tubulin alpha 1b	K-ALPHA-1	NM_006082	10376	ENSG00000123416	10.81	11.67	No
GSHG0024831	CENPK	up	1.82	0.00454	EASANA	chr5(-):64813593-64858995	UCSC	centromere protein K	CENP-K // FKSG14 // SOLT	NM_022145	64105	ENSG00000123219	6.57	7.43	Yes
GSHG0042566	SNORA74A	up	1.82	0.0255	EASANA	chr5(+):138614469-138614668	UCSC	small nucleolar RNA, H/ACA box 74A	RNU19 // U19	X94290	26821	ENSG00000200959	8.94	9.81	No
GSHG0013630	BRIP1	up	1.8	0.00198	EASANA	chr17(-):59756547-59940920	UCSC	BRCA1 interacting protein C-terminal helicase 1	BACH1 // FANCJ // OF	NM_032043	83990	ENSG00000136492	6.71	7.56	Yes
GSHG0132651	BTG1	up	1.8	0.00276	EASANA	chr12(-):92534056-92539673	UCSC	BTG anti-proliferation factor 1	APRO2	NM_001731	694	ENSG00000133639	9.03	9.87	No
GSHG0028028	AGR3	up	1.79	0.0305	EASANA	chr7(-):16899029-16921618	UCSC	anterior gradient 3, protein disulphide isomerase family member	BCMP11 // hAG-3 // HAG3 // PDIA18	BC058284	155465	ENSG00000173467	6.42	7.25	Yes
GSHG0025532	HIST1H2BN	up	1.79	0.0038	EASANA	chr6(+):27806317-27821531	UCSC	histone cluster 1, H2bn	H2BFD // H2B/d	BC011372	8341	ENSG00000233822	8.75	9.59	No
GSHG0042019	SCARNA22	up	1.79	0.0105	EASANA	chr4(+):1976363-1976487	UCSC	small Cajal body-specific RNA 22	ACA11	NR_003004	677770	ENSG00000249784	7.94	8.78	No
GSHG0040808	SNORA51	up	1.78	0.0114	EASANA	chr20(+):2635713-2635844	UCSC	small nucleolar RNA, H/ACA box 51	ACA51	NR_002981	677831	ENSG00000271798	6.89	7.72	No
GSHG0010393	---	up	1.78	0.000683	EASANA	chr15(-):48619765-48622979	UCSC	---	---	CR749422	---	---	7.17	8	Yes
GSHG0127937	---	up	1.78	0.0453	EASANA	chr7(-):94059790-94059916	UCSC	---	---	JD019088	---	---	6.86	7.69	Yes
GSHG0027145	FSCN1	up	1.78	0.0098	EASANA	chr7(+):5632436-5646287	UCSC	fascin actin-bundling protein 1	SNL // FLJ38511 // p55	NM_003088	6624	ENSG00000075618	7.4	8.24	No
GSHG0000464	KIF2C	up	1.78	0.000195	EASANA	chr1(+):45205490-45233436	UCSC	kinesin family member 2C	KNSL6 // CT139 // MCAK	NM_006845	11004	ENSG00000142945	6.74	7.57	Yes
GSHG0025503	HIST1H2BH	up	1.78	0.00388	EASANA	chr6(+):26251837-26253284	UCSC	histone cluster 1, H2bh	H2BFJ // H2B/j	AK310576	8345	ENSG00000275713	8.86	9.69	No
GSHG0022278	ABCC5	up	1.78	5.9e-05	EASANA	chr3(-):183637719-183754758	UCSC	ATP binding cassette subfamily C member 5	EST277145 // MOAT-C // MRP5 // SMRP	AF146074	10057	ENSG00000114770	7.81	8.64	No
GSHG0018989	PCNA	up	1.77	1.11e-08	EASANA	chr20(-):5095599-5107268	UCSC	proliferating cell nuclear antigen	---	NM_002592	5111	ENSG00000132646	8.01	8.83	No
GSHG0014108	CCDC102B	up	1.77	0.000203	EASANA	chr18(+):66382491-66722426	UCSC	coiled-coil domain containing 102B	ACY1L // C18orf14 // AN // FLJ23594 // HsT1731	NM_001093729	79839	ENSG00000150636	6.44	7.26	Yes
GSHG0127936	---	up	1.77	2.47e-05	EASANA	chr7(-):94059597-94059700	UCSC	---	---	JD027338	---	---	7.76	8.59	No
GSHG0040221	SNORD53	up	1.76	0.0138	EASANA	chr2(+):29149933-29150010	UCSC	small nucleolar RNA, C/D box 53	RNU53 // SNORD53A // U53	X96652	26796	ENSG00000265145	9.8	10.62	No
GSHG0014616	RNASEH2A	up	1.76	0.00288	EASANA	chr19(+):12917398-12924462	UCSC	ribonuclease H2 subunit A	AGS4 // RNASEHI // RNHIA // RNHL	NM_006397	10535	ENSG00000104889	7.3	8.11	No
GSHG0143748	---	up	1.76	5.88e-05	EASANA	chr8(-):141536768-141539600	UCSC	---	---	AK092172	---	---	7.47	8.28	No
GSHG0026398	HIST1H2AK	up	1.76	0.00234	EASANA	chr6(-):27803287-27806153	UCSC	histone cluster 1, H2ak	H2AFD // H2A/d	BC034487	8330	ENSG00000275221	8.97	9.78	No
GSHG0043195	SCARNA27	up	1.76	0.00528	EASANA	chr6(-):8086641-8086766	UCSC	small Cajal body-specific RNA 27	---	NR_003703	100124533	---	7.83	8.65	No
GSHG0133645	---	up	1.76	2.31e-05	EASANA	chr3(-):195661430-195664588	UCSC	---	---	BC024743	---	---	7.79	8.6	No
GSHG0011826	NETO2	up	1.75	0.0176	EASANA	chr16(-):47115431-47177936	UCSC	neuropilin and tolloid like 2	FLJ10430 // NEOT2	NM_018092	81831	ENSG00000171208	8.32	9.13	No
GSHG0044484	MIR590	up	1.75	5.07e-07	EASANA	chr7(+):73605528-73605624	UCSC	microRNA 590	MIRN590 // hsa-mir-590	NR_030321	693175	ENSG00000207741	7.54	8.35	No
GSHG0027521	COL1A2	up	1.75	0.0089	EASANA	chr7(+):94023873-94060544	UCSC	collagen type I alpha 2 chain	OI4	NM_000089	1278	ENSG00000164692	8.23	9.03	No
GSHG0025531	HIST1H4J	up	1.74	0.003	EASANA	chr6(+):27791870-27792258	UCSC	histone cluster 1, H4j	H4FE // H4/e // H4F2iv	BC062345	8363	ENSG00000197238	8.96	9.75	Yes
GSHG0018400	SLC16A14	up	1.73	3.84e-05	EASANA	chr2(-):230899687-230933715	UCSC	solute carrier family 16 member 14	FLJ30794 // MCT14	NM_152527	151473	ENSG00000163053	7.64	8.43	No
GSHG0016221	RPS7	up	1.73	0.0003	EASANA	chr2(+):3621047-3628508	UCSC	ribosomal protein S7	S7	DQ896234	6201	ENSG00000171863	8.85	9.64	Yes
GSHG0134034	---	up	1.73	0.00202	EASANA	chr1(+):115079846-115079897	UCSC	---	---	DL492582	---	---	9.46	10.25	No
GSHG0007037	RNFT2	up	1.73	0.00182	EASANA	chr12(+):117176096-117291434	UCSC	ring finger protein, transmembrane 2	TMEM118 // FLJ14627	NM_032814	84900	ENSG00000135119	7.38	8.17	Yes
GSHG0004089	ZWINT	up	1.73	7.91e-05	EASANA	chr10(-):58117017-58121034	UCSC	ZW10 interacting kinetochore protein	---	NM_032997	---	---	7.21	8	Yes
GSHG0002929	C1orf74	up	1.73	0.000139	EASANA	chr1(-):209952552-209958075	UCSC	chromosome 1 open reading frame 74	FLJ25078	NM_152485	148304	ENSG00000162757	7.45	8.24	No
GSHG0054796	RFC2	up	1.73	0.00186	EASANA	chr7(-):73645834-73668788	UCSC	replication factor C subunit 2	A1 // RFC40	NM_181471	5982	ENSG00000049541	7.95	8.74	No
GSHG0023878	SKP2	up	1.73	0.000736	EASANA	chr5(+):36152145-36184140	UCSC	S-phase kinase-associated protein 2, E3 ubiquitin protein ligase	FBL1 // FBXL1 // p45	NM_032637	6502	ENSG00000145604	8.48	9.27	No
GSHG0016463	CHAC2	up	1.72	0.0108	EASANA	chr2(+):53994924-54002331	UCSC	ChaC cation transport regulator homolog 2	---	BC053896	494143	ENSG00000143942	7.7	8.48	No
GSHG0015566	ADGRL1	up	1.72	0.0074	EASANA	chr19(-):14258551-14316982	UCSC	adhesion G protein-coupled receptor L1	LPHN1 // CIRL1 // KIAA0821 // LEC2	NM_014921	22859	ENSG00000072071	7.54	8.32	No
GSHG0008283	COL4A2	up	1.72	0.0306	EASANA	chr13(+):110959631-111165374	UCSC	collagen type IV alpha 2	DKFZp686I14213 // FLJ22259	NM_001846	1284	ENSG00000134871	9.18	9.97	No
GSHG0000823	SLC16A1-AS1	up	1.72	0.0052	EASANA	chr1(+):113499037-113544810	UCSC	SLC16A1 antisense RNA 1	---	BC047723	100506392	ENSG00000226419	7.16	7.94	Yes
GSHG0005219	RAB39A	up	1.72	0.00366	EASANA	chr11(+):107799201-107834206	UCSC	RAB39A, member RAS oncogene family	RAB39	NM_017516	54734	ENSG00000179331	7.32	8.1	Yes
GSHG0026388	HIST1H2BJ	up	1.72	0.00696	EASANA	chr6(-):27075060-27100576	UCSC	histone cluster 1, H2bj	H2BFR // H2B/r	BC014312	8970	ENSG00000124635	8.7	9.48	No
GSHG0023133	HS3ST1	up	1.72	0.021	EASANA	chr4(-):11399988-11431389	UCSC	heparan sulfate-glucosamine 3-sulfotransferase 1	3OST1	AK096823	9957	ENSG00000002587	7.99	8.77	Yes
GSHG0020103	MIR4763 // MIRLET7A3 // MIRLET7B // MIRLET7BHG // PRR34-AS1	up	1.71	2.48e-05	EASANA	chr22(+):46449726-46509808	UCSC	microRNA 4763 // microRNA let-7a-3 // microRNA let-7b // MIRLET7B host gene // PRR34 antisense RNA 1	MIRNLET7A3 // MIRNLET7B // hsa-let-7a-3 // hsa-let-7b // hsa-mir-4763 // linc-Ppara	BC036832	100616143 // 150381 // 400931 // 406883 // 406884	ENSG00000197182 // ENSG00000198986 // ENSG00000207875 // ENSG00000241990 // ENSG00000264147	7.82	8.59	No
GSHG0035368	SNORD15B	up	1.71	0.00322	EASANA	chr11(+):75115465-75115610	UCSC	small nucleolar RNA, C/D box 15B	RNU15B // U15B	NR_000025	114599	ENSG00000207445	9.89	10.66	Yes
GSHG0003222	VIM	up	1.71	0.0145	EASANA	chr10(+):17270258-17279592	UCSC	vimentin	---	NM_003380	7431	ENSG00000026025	10.23	11	No
GSHG0029649	SBSPON	up	1.7	0.0422	EASANA	chr8(-):73976773-74036323	UCSC	somatomedin B and thrombospondin type 1 domain containing	C8orf84 // RPESP	AK097340	157869	ENSG00000164764	6.96	7.72	Yes
GSHG0029091	GDAP1	up	1.7	0.0257	EASANA	chr8(+):75262618-75279333	UCSC	ganglioside induced differentiation associated protein 1	CMT4A // CMT2K // CMT4	NR_046346	54332	ENSG00000104381	7.37	8.14	No
GSHG0019980	HMOX1	up	1.69	0.0158	EASANA	chr22(+):35776430-35790205	UCSC	heme oxygenase 1	bK286B10 // HO-1	NM_002133	3162	ENSG00000100292	7.92	8.68	Yes
GSHG0018032	MCM6	up	1.69	0.000299	EASANA	chr2(-):136597204-136634047	UCSC	minichromosome maintenance complex component 6	Mis5	NM_005915	4175	ENSG00000076003	7.57	8.32	No
GSHG0017056	COL3A1 // MIR3606	up	1.69	0.0091	EASANA	chr2(+):189839099-189877472	UCSC	collagen type III alpha 1 chain // microRNA 3606	EDS4A // hsa-mir-3606	NM_000090	100500837 // 1281	ENSG00000168542	10.98	11.74	No
GSHG0015002	APOC1	up	1.69	0.00404	EASANA	chr19(+):45417504-45422606	UCSC	apolipoprotein C1	---	NM_001321066	341	ENSG00000130208	9.23	9.98	No
GSHG0028402	MCM7	up	1.69	0.00066	EASANA	chr7(-):99690352-99699563	UCSC	minichromosome maintenance complex component 7	---	NM_005916	4176	---	8.66	9.42	No
GSHG0133639	---	up	1.69	0.0147	EASANA	chr5(-):470626-473178	UCSC	---	---	AF370427	---	---	7.71	8.47	No
GSHG0029721	FSBP // RAD54B	up	1.68	0.00772	EASANA	chr8(-):95384188-95487343	UCSC	fibrinogen silencer binding protein // RAD54 homolog B (S. cerevisiae)	RDH54	NM_012415	100861412 // 25788	ENSG00000197275 // ENSG00000265817	7.39	8.14	No
GSHG0029561	PRKDC	up	1.68	1.2e-08	EASANA	chr8(-):48685669-48872743	UCSC	protein kinase, DNA-activated, catalytic polypeptide	HYRC // HYRC1 // DNA-PKcs // DNAPK // DNPK1 // p350 // XRCC7	U47077	5591	ENSG00000253729	7.72	8.48	No
GSHG0003019	HIST3H2A	up	1.68	0.00514	EASANA	chr1(-):228644682-228645573	UCSC	histone cluster 3, H2a	MGC3165	BC001193	92815	ENSG00000181218	9.32	10.07	No
GSHG0001010	CKS1B	up	1.68	2.14e-06	EASANA	chr1(+):154947118-154952930	UCSC	CDC28 protein kinase regulatory subunit 1B	CKS1 // ckshs1	AK307066	1163	ENSG00000173207	8.6	9.35	No
GSHG0009930	SNX22	up	1.67	0.000677	EASANA	chr15(+):64443914-64449680	UCSC	sorting nexin 22	FLJ13952	AK126655	79856	ENSG00000157734	7.32	8.06	Yes
GSHG0009479	PNMA1	up	1.67	0.00156	EASANA	chr14(-):74178486-74181128	UCSC	paraneoplastic Ma antigen 1	MA1	NM_006029	9240	ENSG00000176903	7.03	7.77	No
GSHG0007300	HIST4H4	up	1.67	0.000118	EASANA	chr12(-):14920934-14924065	UCSC	histone cluster 4, H4	MGC24116	BC020884	121504	ENSG00000197837	10.72	11.46	No
GSHG0132818	MIR663B	up	1.67	0.00292	EASANA	chr2(-):133014539-133014653	UCSC	microRNA 663b	MIRN663B // hsa-mir-663b	NR_031608	100313824	ENSG00000221288	10.47	11.21	Yes
GSHG0031176	AK1	up	1.67	1.08e-10	EASANA	chr9(-):130628759-130641900	UCSC	adenylate kinase 1	---	NM_001318121	203	---	7.59	8.33	No
GSHG0034593	SNORD75	up	1.67	0.000178	EASANA	chr1(-):173836017-173836076	UCSC	small nucleolar RNA, C/D box 75	U75	NR_003941	692195	---	7.33	8.07	No
GSHG0101888	HIST1H1C	up	1.67	3.83e-05	EASANA	chr6(-):26055781-26056701	UCSC	histone cluster 1, H1c	H1F2 // H1.2 // H1c // H1s-1	AK290947	3006	ENSG00000187837	9.36	10.1	No
GSHG0021300	SERPINI1	up	1.67	0.0351	EASANA	chr3(+):167453432-167543356	UCSC	serpin family I member 1	---	NM_001122752	5274	---	7.01	7.75	No
GSHG0007732	C12orf73	up	1.66	3.49e-06	EASANA	chr12(-):104343981-104359473	UCSC	chromosome 12 open reading frame 73	DKFZp547P055 // FLJ13975	BC044618	728568	ENSG00000204954	9.2	9.93	No
GSHG0034146	SNORD38A	up	1.66	0.00188	EASANA	chr1(+):45243514-45243584	UCSC	small nucleolar RNA, C/D box 38A	RNU38A // U38A	X97582	94162	ENSG00000202031	7.46	8.2	No
GSHG0026395	HIST1H2BL	up	1.66	0.019	EASANA	chr6(-):27775212-27775765	UCSC	histone cluster 1, H2bl	H2BFC // dJ97D16.4 // H2B/c	BC093761	8340	ENSG00000185130	7.13	7.87	No
GSHG0019220	PLTP	up	1.65	0.000803	EASANA	chr20(-):44527259-44541003	UCSC	phospholipid transfer protein	BPIFE	NM_182676	5360	ENSG00000100979	7.62	8.34	No
GSHG0018530	CDC25B	up	1.65	0.0049	EASANA	chr20(+):3767419-3786768	UCSC	cell division cycle 25B	---	NR_136336	994	ENSG00000101224	7.6	8.32	Yes
GSHG0012420	CCL18	up	1.65	0.0492	EASANA	chr17(+):34391632-34398840	UCSC	C-C motif chemokine ligand 18	SCYA18 // AMAC-1 // CKb7 // DC-CK1 // DCCK1 // MIP-4 // PARC	NM_002988	6362	ENSG00000275385	7.64	8.37	Yes
GSHG0009657	CDCA4	up	1.65	0.00356	EASANA	chr14(-):105475910-105487425	UCSC	cell division cycle associated 4	FLJ20764 // Hepp	NM_145701	55038	ENSG00000170779	7.36	8.08	No
GSHG0007441	TUBA1A	up	1.65	0.00734	EASANA	chr12(-):49578579-49583107	UCSC	tubulin alpha 1a	B-ALPHA-1 // FLJ25113 // TUBA3	NM_006009	7846	ENSG00000167552	8.92	9.65	No
GSHG0025246	SLIT3	up	1.65	0.0034	EASANA	chr5(-):168088738-168728133	UCSC	slit guidance ligand 3	SLIL2 // MEGF5 // Slit-3 // SLIT1 // slit2	NM_003062	6586	ENSG00000184347	7.23	7.96	Yes
GSHG0024019	MAP1B	up	1.65	0.0494	EASANA	chr5(+):71403095-71505396	UCSC	microtubule associated protein 1B	MAP5 // PPP1R102	NM_005909	4131	ENSG00000131711	8.93	9.65	No
GSHG0139385	---	up	1.64	6.5e-05	EASANA	chr2(-):91812426-91815113	UCSC	---	---	AK124303	---	---	7.21	7.93	No
GSHG0009659	MIR6765	up	1.64	0.0038	EASANA	chr14(-):105607318-105635161	UCSC	microRNA 6765	hsa-mir-6765	NM_145159	102465458	ENSG00000273778	7.47	8.18	No
GSHG0009208	RNASE1	up	1.64	2.42e-05	EASANA	chr14(-):21269515-21271036	UCSC	ribonuclease A family member 1, pancreatic	RNS1 // RAC1	NM_198235	6035	ENSG00000129538	10.06	10.78	No
GSHG0006763	SHMT2	up	1.64	6.35e-05	EASANA	chr12(+):57623356-57628718	UCSC	serine hydroxymethyltransferase 2	SHMT	NR_029417	6472	ENSG00000182199	9.14	9.86	No
GSHG0030988	ZNF367	up	1.64	0.00198	EASANA	chr9(-):99148227-99180669	UCSC	zinc finger protein 367	---	NM_153695	195828	---	6.96	7.67	Yes
GSHG0030262	CENPP	up	1.64	0.00032	EASANA	chr9(+):95087750-95377435	UCSC	centromere protein P	CENP-P // RP11-19J3.3	NM_001286969	401541	ENSG00000188312	7.15	7.86	No
GSHG0029094	MIR2052HG	up	1.64	0.0111	EASANA	chr8(+):75525085-75670587	UCSC	MIR2052 host gene	---	NR_033830	441355	ENSG00000254349	7.32	8.03	Yes
GSHG0028690	EZH2	up	1.64	0.00688	EASANA	chr7(-):148504464-148581441	UCSC	enhancer of zeste 2 polycomb repressive complex 2 subunit	ENX-1 // EZH1 // KMT6 // KMT6A	NM_152998	2146	ENSG00000106462	7.8	8.51	No
GSHG0143251	---	up	1.64	6.8e-08	EASANA	chr12(+):120554711-120556800	UCSC	---	---	BC041995	---	---	7.23	7.95	No
GSHG0032892	---	up	1.64	0.000216	EASANA	chr7(+):101996828-101998063	UCSC	---	---	BC063503	---	---	8.97	9.68	Yes
GSHG0025297	DBN1	up	1.64	0.000355	EASANA	chr5(-):176883614-176900694	UCSC	drebrin 1	D0S117E	NM_004395	1627	ENSG00000113758	7.72	8.44	No
GSHG0024308	PCDHB10	up	1.64	0.013	EASANA	chr5(+):140571952-140575213	UCSC	protocadherin beta 10	---	NM_018930	56126	ENSG00000120324	7.15	7.87	No
GSHG0015341	LMNB2 // MIR7108	up	1.63	0.00138	EASANA	chr19(-):2428163-2456966	UCSC	lamin B2 // microRNA 7108	LMN2 // hsa-mir-7108	NM_032737	102466806 // 84823	ENSG00000176619 // ENSG00000274304	8.54	9.25	No
GSHG0014410	CFD	up	1.63	0.0427	EASANA	chr19(+):859659-863569	UCSC	complement factor D	DF // PFD // ADN	NM_001928	1675	ENSG00000197766	8.09	8.8	No
GSHG0010563	PKM	up	1.63	0.0038	EASANA	chr15(-):72491370-72524163	UCSC	pyruvate kinase, muscle	---	BC094767	5315	---	10.05	10.75	No
GSHG0006987	UNG	up	1.63	0.00124	EASANA	chr12(+):109535399-109548798	UCSC	uracil DNA glycosylase	DGU // HIGM4 // UDG // UNG1 // UNG2	NM_080911	7374	ENSG00000076248	8.55	9.26	No
GSHG0027205	GPNMB	up	1.63	0.000376	EASANA	chr7(+):23286298-23314728	UCSC	glycoprotein nmb	HGFIN // NMB	NM_002510	10457	ENSG00000136235	9.22	9.93	No
GSHG0024907	DHFR	up	1.63	0.00932	EASANA	chr5(-):79922045-79950800	UCSC	dihydrofolate reductase	---	NR_110936	1719	ENSG00000228716	8.56	9.26	No
GSHG0024298	PCDHB2	up	1.63	0.0131	EASANA	chr5(+):140474191-140476964	UCSC	protocadherin beta 2	PCDH-BETA2	NM_018936	56133	ENSG00000112852	7.55	8.25	No
GSHG0023870	RAI14	up	1.63	0.00242	EASANA	chr5(+):34656433-34832716	UCSC	retinoic acid induced 14	DKFZp564G013 // KIAA1334 // NORPEG // RAI13	NM_015577	26064	ENSG00000039560	7.97	8.67	No
GSHG0017131	NRP2	up	1.62	0.00354	EASANA	chr2(+):206546562-206662856	UCSC	neuropilin 2	---	BX537423	8828	---	7.4	8.09	Yes
GSHG0144502	---	up	1.62	0.0202	EASANA	chr7(-):129248727-129251471	UCSC	---	---	AK123679	---	---	7.09	7.79	No
GSHG0003211	MCM10	up	1.62	0.000203	EASANA	chr10(+):13203554-13253095	UCSC	minichromosome maintenance 10 replication initiation factor	CNA43 // DNA43 // PRO2249	NM_182751	55388	ENSG00000065328	6.92	7.62	Yes
GSHG0029424	MSR1	up	1.62	5.65e-05	EASANA	chr8(-):15965387-16050300	UCSC	macrophage scavenger receptor 1	CD204 // SCARA1	NM_138716	4481	ENSG00000038945	7.88	8.57	No
GSHG0133536	NSUN5P1 // TRIM73	up	1.62	1.93e-08	EASANA	chr7(+):75024337-75046070	UCSC	NOP2/Sun RNA methyltransferase family member 5 pseudogene 1 // tripartite motif containing 73	NSUN5B // TRIM50B // WBSCR20B	AK309306	155400 // 375593	ENSG00000178809 // ENSG00000223705	8.78	9.48	No
GSHG0142963	---	up	1.62	0.0445	EASANA	chr7(-):41724713-41726643	UCSC	---	---	AK001903	---	---	7.32	8.02	No
GSHG0133640	---	up	1.62	1.07e-08	EASANA	chr3(-):195373506-195379057	UCSC	---	---	NR_136186	---	---	7.22	7.91	No
GSHG0022131	PLOD2	up	1.62	0.0495	EASANA	chr3(-):145787230-145879282	UCSC	procollagen-lysine,2-oxoglutarate 5-dioxygenase 2	LH2	NM_182943	5352	ENSG00000152952	7.63	8.33	Yes
GSHG0015579	MIR6795 // NOTCH3	up	1.61	0.0125	EASANA	chr19(-):15270445-15311794	UCSC	microRNA 6795 // notch 3	CADASIL // CASIL // hsa-mir-6795	U97669	102465476 // 4854	ENSG00000074181 // ENSG00000275711	7.84	8.53	No
GSHG0013828	ALYREF	up	1.61	0.0019	EASANA	chr17(-):79845711-79849462	UCSC	Aly/REF export factor	THOC4 // ALY // ALY/REF // BEF // REF	NM_005782	10189	ENSG00000183684	8.75	9.43	No
GSHG0051877	---	up	1.61	4.36e-05	EASANA	chr17(+):8090493-8090577	UCSC	---	---	LG052473	---	---	7.32	8.01	Yes
GSHG0009498	ACYP1	up	1.61	0.00104	EASANA	chr14(-):75519930-75536186	UCSC	acylphosphatase 1	---	NR_126394	97	ENSG00000119640	7.66	8.34	No
GSHG0008209	GPC6	up	1.61	0.0348	EASANA	chr13(+):93879078-95060265	UCSC	glypican 6	---	NM_005708	10082	ENSG00000183098	7.49	8.18	No
GSHG0005115	SERPINH1	up	1.61	0.00414	EASANA	chr11(+):75273101-75283849	UCSC	serpin family H member 1	CBP1 // CBP2 // SERPINH2 // colligen // HSP47	NM_001235	871	ENSG00000149257	9.03	9.72	No
GSHG0000642	ST6GALNAC5	up	1.61	0.00264	EASANA	chr1(+):77333093-77533222	UCSC	ST6 N-acetylgalactosaminide alpha-2,6-sialyltransferase 5	SIAT7E // MGC3184 // ST6GalNAcV	NM_030965	81849	ENSG00000117069	7.31	8.01	No
GSHG0144808	---	up	1.61	0.000417	EASANA	chr11(+):67387878-67387909	UCSC	---	---	JD121485	---	---	7.52	8.21	Yes
GSHG0128931	---	up	1.61	5.96e-10	EASANA	chr8(-):61850470-61850533	UCSC	---	---	JD155097	---	---	7.57	8.25	No
GSHG0133644	---	up	1.61	5.65e-05	EASANA	chr3(-):197360525-197361555	UCSC	---	---	BC011766	---	---	7.27	7.96	Yes
GSHG0041970	SNORA58	up	1.61	0.000205	EASANA	chr3(-):131197842-131198077	UCSC	small nucleolar RNA, H/ACA box 58	ACA58 // SNORA58B	NR_002985	677836	ENSG00000249020	8.01	8.69	Yes
GSHG0040381	TMEM37	up	1.6	0.0016	EASANA	chr2(+):120189446-120196096	UCSC	transmembrane protein 37	PR // PR1	NM_183240	140738	ENSG00000171227	7.44	8.12	No
GSHG0010983	MIR484 // NDE1	up	1.6	8.12e-09	EASANA	chr16(+):15737119-15820210	UCSC	microRNA 484 // nudE neurodevelopment protein 1	MIRN484 // FLJ20101 // hsa-mir-484 // NDE // nudE	BC033900	54820 // 619553	ENSG00000072864 // ENSG00000272213	7.7	8.37	No
GSHG0005412	NTM	up	1.6	0.00878	EASANA	chr11(+):131240371-132206716	UCSC	neurotrimin	HNT // IGLON2 // NTRI	NM_001048209	50863	ENSG00000182667	6.93	7.61	No
GSHG0133434	MIR5004 // SYNGAP1 // ZBTB9	up	1.6	3.8e-08	EASANA	chr6(+):33387847-33425318	UCSC	microRNA 5004 // synaptic Ras GTPase activating protein 1 // zinc finger and BTB domain containing 9	hsa-mir-5004 // KIAA1938 // MGC23166 // RASA5 // SYNGAP // ZNF919	AB067525	100847012 // 221504 // 8831	ENSG00000197283 // ENSG00000213588 // ENSG00000264085	6.96	7.64	Yes
GSHG0025521	HIST1H2AH	up	1.6	0.00162	EASANA	chr6(+):27114861-27115346	UCSC	histone cluster 1, H2ah	dJ86C11.1 // H2A/S // H2AFALii	NM_080596	85235	ENSG00000274997	8.87	9.55	No
GSHG0023592	TMEM154	up	1.6	0.000436	EASANA	chr4(-):153547267-153601317	UCSC	transmembrane protein 154	FLJ32028	NM_152680	201799	ENSG00000170006	7.06	7.74	No
GSHG0019181	MAFB	up	1.59	0.0103	EASANA	chr20(-):39314488-39317880	UCSC	MAF bZIP transcription factor B	KRML	NM_005461	9935	ENSG00000204103	7.91	8.58	Yes
GSHG0013595	---	up	1.59	0.00102	EASANA	chr17(-):56066403-56072211	UCSC	---	---	AK126318	---	---	7.58	8.25	No
GSHG0001325	MIR1231 // NAV1	up	1.59	0.00456	EASANA	chr1(+):201617450-201796102	UCSC	microRNA 1231 // neuron navigator 1	MIRN1231 // DKFZp781D0314 // FLJ12560 // FLJ14203 // hsa-mir-1231 // KIAA1151 // MGC14961 // POMFIL3 // steerin-1	NM_020443	100302158 // 89796	ENSG00000134369 // ENSG00000221028	7.41	8.08	No
GSHG0029158	LAPTM4B	up	1.59	0.0345	EASANA	chr8(+):98787281-98864833	UCSC	lysosomal protein transmembrane 4 beta	LC27	BC038117	55353	ENSG00000104341	9	9.66	No
GSHG0133521	LINC01004	up	1.59	2.17e-05	EASANA	chr7(-):104622194-104631612	UCSC	long intergenic non-protein coding RNA 1004	---	NR_039981	100216546	ENSG00000228393	7.05	7.72	Yes
GSHG0118404	HIST1H4B	up	1.59	3.53e-05	EASANA	chr6(-):26027124-26027480	UCSC	histone cluster 1, H4b	H4FI // H4/I	NM_003544	8366	ENSG00000278705	9.16	9.83	No
GSHG0022303	RFC4	up	1.59	0.0114	EASANA	chr3(-):186507684-186524484	UCSC	replication factor C subunit 4	A1 // RFC37	NM_181573	5984	ENSG00000163918	8.29	8.95	No
GSHG0018438	COL6A3	up	1.58	0.00884	EASANA	chr2(-):238232655-238322850	UCSC	collagen type VI alpha 3 chain	---	NM_057167	1293	ENSG00000163359	7.82	8.49	No
GSHG0015563	SAMD1	up	1.58	0.00554	EASANA	chr19(-):14198676-14201232	UCSC	sterile alpha motif domain containing 1	---	BC030129	90378	ENSG00000141858	7.68	8.34	No
GSHG0007071	RNF34	up	1.58	0.0162	EASANA	chr12(+):121837844-121862155	UCSC	ring finger protein 34	FLJ21786 // RIF // RIFF	AF306709	80196	ENSG00000170633	8.01	8.67	No
GSHG0006632	TUBA1C	up	1.58	0.00136	EASANA	chr12(+):49621709-49667121	UCSC	tubulin alpha 1c	TUBA6 // bcm948 // MGC10851 // MGC14580	NM_001303117	84790	ENSG00000167553	9.97	10.63	No
GSHG0036021	MIR200C	up	1.58	0.000836	EASANA	chr12(+):7072853-7072938	UCSC	microRNA 200c	MIRN200C // hsa-mir-200c	JD026366	406985	ENSG00000207713	8.01	8.67	No
GSHG0031965	---	up	1.58	0.00288	EASANA	chrX(-):9371515-9373193	UCSC	---	---	AK093192	---	---	6.92	7.58	Yes
GSHG0044568	MIR3153	up	1.58	0.00144	EASANA	chr9(+):91927140-91927221	UCSC	microRNA 3153	hsa-mir-3153	NR_036108	100422936	ENSG00000265112	7.31	7.97	No
GSHG0028288	HIP1	up	1.58	0.000398	EASANA	chr7(-):75162621-75368290	UCSC	huntingtin interacting protein 1	ILWEQ	NM_005338	3092	ENSG00000127946	7.33	7.99	No
GSHG0002474	HIST2H2BF	up	1.58	0.00116	EASANA	chr1(-):149754245-149783928	UCSC	histone cluster 2, H2bf	---	NM_001161334	440689	ENSG00000203814	9.22	9.89	Yes
GSHG0019837	RANBP1	up	1.57	0.000782	EASANA	chr22(+):20103461-20114880	UCSC	RAN binding protein 1	HTF9A	NM_001278639	5902	ENSG00000099901	8.28	8.93	No
GSHG0119037	COL5A2	up	1.57	0.00144	EASANA	chr2(-):189896641-190044605	UCSC	collagen type V alpha 2 chain	---	NM_000393	1290	ENSG00000204262	7.74	8.39	Yes
GSHG0015490	DNMT1	up	1.57	0.00834	EASANA	chr19(-):10244020-10305812	UCSC	DNA methyltransferase 1	DNMT // CXXC9 // MCMT	NM_001379	1786	ENSG00000130816	7.94	8.59	No
GSHG0012136	GSG2	up	1.57	0.0048	EASANA	chr17(+):3627197-3631210	UCSC	germ cell associated 2, haspin	haspin	AK056691	83903	ENSG00000177602	7.16	7.81	Yes
GSHG0004104	RHOBTB1	up	1.57	0.0429	EASANA	chr10(-):62629200-62761198	UCSC	Rho related BTB domain containing 1	---	NR_024555	9886	---	7.68	8.33	No
GSHG0030557	WDR5	up	1.57	0.000898	EASANA	chr9(+):137001210-137025094	UCSC	WD repeat domain 5	CFAP89 // SWD3	NM_017588	11091	ENSG00000196363	8.56	9.21	No
GSHG0029828	ATAD2	up	1.57	0.0316	EASANA	chr8(-):124332093-124428590	UCSC	ATPase family, AAA domain containing 2	CT137 // DKFZp667N1320 // MGC29843 // MGC5254 // PRO2000	CR749832	29028	ENSG00000156802	8.5	9.15	No
GSHG0028759	NCAPG2	up	1.57	0.00784	EASANA	chr7(-):158423861-158497522	UCSC	non-SMC condensin II complex subunit G2	LUZP5 // CAP-G2 // FLJ20311 // hCAP-G2 // MTB	NR_104054	54892	ENSG00000146918	7.07	7.72	No
GSHG0002611	IQGAP3	up	1.57	7.63e-05	EASANA	chr1(-):156495198-156542396	UCSC	IQ motif containing GTPase activating protein 3	---	NM_178229	128239	ENSG00000183856	7.53	8.18	Yes
GSHG0034560	SNORA80E	up	1.57	0.00534	EASANA	chr1(-):155889700-155889838	UCSC	small nucleolar RNA, H/ACA box 80E	SNORA42 // ACA42	NR_002974	677823	ENSG00000207475	11.13	11.78	No
GSHG0089821	---	up	1.57	4.68e-07	EASANA	chr1(+):227748983-227749002	UCSC	---	---	JC737752	---	---	11.74	12.39	Yes
GSHG0085463	---	up	1.56	4.39e-05	EASANA	chr2(-):184472828-184472859	UCSC	---	---	JD439441	---	---	9.35	9.98	Yes
GSHG0055312	LPIN1	up	1.56	0.00414	EASANA	chr2(+):11817705-11967538	UCSC	lipin 1	KIAA0188	NM_001261428	23175	ENSG00000134324	7.52	8.16	No
GSHG0013727	SLC25A19	up	1.56	0.00312	EASANA	chr17(-):73269062-73285530	UCSC	solute carrier family 25 member 19	MCPHA // DNC // MUP1 // TPC	NM_021734	60386	ENSG00000125454	7.51	8.14	No
GSHG0052324	BRCA1	up	1.56	0.0023	EASANA	chr17(-):41196313-41322420	UCSC	BRCA1, DNA repair associated	BRCC1 // FANCS // PPP1R53 // RNF53	AK293762	672	ENSG00000012048	6.89	7.53	Yes
GSHG0038973	SNORA38B	up	1.56	0.0383	EASANA	chr17(+):65736786-65736917	UCSC	small nucleolar RNA, H/ACA box 38B	---	NR_003706	100124536	ENSG00000200394	10.47	11.11	No
GSHG0029155	SDC2	up	1.56	0.0279	EASANA	chr8(+):97505882-97624037	UCSC	syndecan 2	HSPG // HSPG1 // CD362 // fibroglycan // SYND2	NM_002998	6383	ENSG00000169439	9.84	10.48	No
GSHG0027879	TMEM176A	up	1.56	0.0486	EASANA	chr7(+):150497836-150502208	UCSC	transmembrane protein 176A	HCA112 // MS4B1	BC008303	55365	ENSG00000002933	8.12	8.76	Yes
GSHG0027239	CREB5	up	1.56	0.024	EASANA	chr7(+):28338940-28865509	UCSC	cAMP responsive element binding protein 5	CRE-BPA // H_GS165L15.1	NM_182899	9586	ENSG00000146592	7.3	7.94	Yes
GSHG0141503	---	up	1.56	4.19e-10	EASANA	chr5(+):7290905-7290940	UCSC	---	---	JD441614	---	---	9.77	10.41	Yes
GSHG0021666	CCR1	up	1.56	0.00322	EASANA	chr3(-):46243200-46249832	UCSC	C-C motif chemokine receptor 1	CMKBR1 // SCYAR1 // CD191 // CKR-1 // MIP1aR	NM_001295	1230	ENSG00000163823	7.33	7.97	Yes
GSHG0016959	CERS6	up	1.55	0.00672	EASANA	chr2(+):169312759-169631643	UCSC	ceramide synthase 6	LASS6	NM_203463	253782	ENSG00000172292	9.29	9.93	No
GSHG0011255	CDH5	up	1.55	0.00824	EASANA	chr16(+):66400510-66438695	UCSC	cadherin 5	7B4 // CD144	NM_001795	1003	ENSG00000179776	7.38	8.01	No
GSHG0031189	WDR34	up	1.55	0.0241	EASANA	chr9(-):131395940-131419129	UCSC	WD repeat domain 34	bA216B9.3 // DIC5 // FAP133 // MGC20486	NM_052844	89891	ENSG00000119333	8.89	9.52	No
GSHG0029933	PYCRL	up	1.55	0.0148	EASANA	chr8(-):144686083-144691943	UCSC	pyrroline-5-carboxylate reductase-like	FLJ13852	NM_023078	65263	ENSG00000104524	7.69	8.32	No
GSHG0042366	MIR573	up	1.55	0.00042	EASANA	chr4(-):24521815-24521913	UCSC	microRNA 573	MIRN573 // hsa-mir-573	NR_030299	693158	ENSG00000207697	7.39	8.03	No
GSHG0014803	GPI	up	1.54	0.00226	EASANA	chr19(+):34825949-34893318	UCSC	glucose-6-phosphate isomerase	---	AK129884	2821	---	9.98	10.6	No
GSHG0013789	CBX8	up	1.54	3.6e-05	EASANA	chr17(-):77768176-77770915	UCSC	chromobox 8	HPC3 // PC3 // RC1	NM_020649	57332	ENSG00000141570	7.27	7.9	Yes
GSHG0009381	WDHD1	up	1.54	0.00928	EASANA	chr14(-):55405657-55493819	UCSC	WD repeat and HMG-box DNA binding protein 1	AND-1 // CHTF4 // CTF4	NM_007086	11169	ENSG00000198554	6.92	7.54	No
GSHG0054569	FCGR2B // FCGR2C	up	1.54	0.0175	EASANA	chr1(+):161551129-161648442	UCSC	Fc fragment of IgG receptor IIb // Fc fragment of IgG receptor IIc (gene/pseudogene)	FCG2 // FCGR2 // CD32 // CD32B // CD32C // hFcRII-C	M31935	2213 // 9103	ENSG00000072694 // ENSG00000244682	7.67	8.29	No
GSHG0035367	SNORD15A	up	1.54	0.0133	EASANA	chr11(+):75111435-75111582	UCSC	small nucleolar RNA, C/D box 15A	RNU15A // U15A	NR_000005	6079	ENSG00000206941	8.31	8.93	No
GSHG0031591	EFNB1	up	1.54	0.0072	EASANA	chrX(+):68048821-68066030	UCSC	ephrin B1	CFNS // EPLG2 // Elk-L // LERK2	DQ895005	1947	ENSG00000090776	7.43	8.06	No
GSHG0029861	ASAP1	up	1.54	0.00374	EASANA	chr8(-):131064353-131455906	UCSC	ArfGAP with SH3 domain, ankyrin repeat and PH domain 1	DDEF1 // CENTB4 // KIAA1249 // PAP // ZG14P	NM_018482	50807	ENSG00000153317	8.21	8.84	No
GSHG0027636	PRKAR2B	up	1.54	0.0171	EASANA	chr7(+):106685139-106802255	UCSC	protein kinase cAMP-dependent type II regulatory subunit beta	PRKAR2	BC075800	5577	ENSG00000005249	8.48	9.11	No
GSHG0141471	---	up	1.54	3.74e-05	EASANA	chr3(-):195676060-195679566	UCSC	---	---	AK126102	---	---	7.77	8.39	Yes
GSHG0021119	MCM2	up	1.54	0.00282	EASANA	chr3(+):127317200-127341276	UCSC	minichromosome maintenance complex component 2	CCNL1 // CDCL1 // BM28 // cdc19 // D3S3194 // KIAA0030	NR_073375	4171	ENSG00000073111	7.35	7.97	Yes
GSHG0012448	LASP1 // MIR6779	up	1.53	0.00564	EASANA	chr17(+):37026112-37078022	UCSC	LIM and SH3 protein 1 // microRNA 6779	hsa-mir-6779 // Lasp-1 // MLN50	NR_073384	102465467 // 3927	ENSG00000002834 // ENSG00000277057	8.82	9.43	No
GSHG0006625	CACNB3	up	1.53	0.0106	EASANA	chr12(+):49208215-49222726	UCSC	calcium voltage-gated channel auxiliary subunit beta 3	---	NM_001206917	784	---	7.94	8.55	No
GSHG0005119	DGAT2	up	1.53	0.0118	EASANA	chr11(+):75479778-75512580	UCSC	diacylglycerol O-acyltransferase 2	---	NM_032564	84649	ENSG00000062282	7.39	8	No
GSHG0004461	STK32C	up	1.53	0.00038	EASANA	chr10(-):134020987-134146063	UCSC	serine/threonine kinase 32C	MGC23665 // PKE // YANK3	NM_001318878	282974	ENSG00000165752	7.8	8.41	Yes
GSHG0003990	---	up	1.53	0.000124	EASANA	chr10(-):33483297-33485464	UCSC	---	---	AK091354	---	---	7.09	7.71	No
GSHG0030281	PCAT7	up	1.53	0.0121	EASANA	chr9(+):97317327-97330409	UCSC	prostate cancer associated transcript 7 (non-protein coding)	PCAN-R2	NR_121569	101928099	ENSG00000231806	7.68	8.3	No
GSHG0029218	MTBP	up	1.53	0.0249	EASANA	chr8(+):121457638-121535875	UCSC	MDM2 binding protein	---	NM_022045	27085	ENSG00000172167	7.3	7.91	No
GSHG0027698	HILPDA	up	1.53	0.000923	EASANA	chr7(+):128095884-128098471	UCSC	hypoxia inducible lipid droplet associated	C7orf68 // FLJ21076 // HIG-2 // HIG2	NM_013332	29923	ENSG00000135245	7.45	8.06	No
GSHG0002683	OLFML2B	up	1.53	0.0073	EASANA	chr1(-):161940897-161994255	UCSC	olfactomedin like 2B	DKFZP586L151	KJ893487	25903	ENSG00000162745	7.38	7.99	Yes
GSHG0132323	RAP2B	up	1.53	0.0363	EASANA	chr3(+):152880001-152888413	UCSC	RAP2B, member of RAS oncogene family	---	NM_002886	5912	ENSG00000181467	7.52	8.13	No
GSHG0017094	SGO2	up	1.52	0.0076	EASANA	chr2(+):201390865-201448818	UCSC	shugoshin 2	SGOL2 // FLJ25211 // TRIPIN	NM_152524	151246	ENSG00000163535	7.46	8.06	No
GSHG0039635	LINC-ROR	up	1.52	3.33e-08	EASANA	chr18(-):54721811-54739350	UCSC	long intergenic non-protein coding RNA, regulator of reprogramming	lincRNA-RoR // lincRNA-ST8SIA3 // ROR	LC027885	100885779	ENSG00000258609	8.9	9.5	Yes
GSHG0013956	SNRPD1	up	1.52	1.74e-06	EASANA	chr18(+):19192230-19210204	UCSC	small nuclear ribonucleoprotein D1 polypeptide	SNRPD // HsT2456 // Sm-D1	NM_006938	6632	ENSG00000167088	9.27	9.88	No
GSHG0000866	---	up	1.52	0.0135	EASANA	chr1(+):120925633-120932992	UCSC	---	---	BC032860	---	---	7.42	8.02	Yes
GSHG0007926	STX2	up	1.52	0.00522	EASANA	chr12(-):131274149-131323819	UCSC	syntaxin 2	EPIM // STX2A // STX2B // STX2C // EPM	NM_194356	2054	ENSG00000111450	7.73	8.33	No
GSHG0029289	LY6E	up	1.52	0.0046	EASANA	chr8(+):144099902-144103828	UCSC	lymphocyte antigen 6 complex, locus E	RIG-E // SCA-2 // TSA-1	NM_002346	4061	ENSG00000160932	8.04	8.65	No
GSHG0026677	MCM3	up	1.52	0.00396	EASANA	chr6(-):52128812-52149679	UCSC	minichromosome maintenance complex component 3	---	NM_002388	4172	ENSG00000112118	7.71	8.31	No
GSHG0025502	HIST1H4F	up	1.52	0.00256	EASANA	chr6(+):26240561-26241021	UCSC	histone cluster 1, H4f	H4FC // H4 // H4/c	BC093763	8361	ENSG00000274618	8.01	8.61	No
GSHG0024578	LPCAT1	up	1.52	0.027	EASANA	chr5(-):1456323-1524076	UCSC	lysophosphatidylcholine acyltransferase 1	AYTL2 // AGPAT10 // AGPAT9 // FLJ12443	NM_024830	79888	ENSG00000153395	8.1	8.71	No
GSHG0094551	---	up	1.52	0.0433	EASANA	chr1(-):78277212-78277243	UCSC	---	---	JD372305	---	---	9.85	10.45	No
GSHG0022840	PLK4	up	1.52	0.0031	EASANA	chr4(+):128802016-128820379	UCSC	polo like kinase 4	---	NM_014264	10733	---	6.72	7.33	Yes
GSHG0022218	TERC	up	1.52	0.0117	EASANA	chr3(-):169481881-169482848	UCSC	telomerase RNA component	hTR // SCARNA19 // TR // TRC3	BD084637	7012	ENSG00000270141	10.34	10.95	No
GSHG0016614	TMSB10	up	1.51	0.000197	EASANA	chr2(+):85132763-85133799	UCSC	thymosin beta 10	TB10	NM_021103	9168	ENSG00000034510	10.72	11.31	Yes
GSHG0015684	ZNF724	up	1.51	0.00442	EASANA	chr19(-):23404401-23433172	UCSC	zinc finger protein 724	ZNF724P	AK301230	440519	ENSG00000196081	8.92	9.51	No
GSHG0015567	DDX39A	up	1.51	0.000564	EASANA	chr19(-):14519611-14530195	UCSC	DEAD-box helicase 39A	---	NR_046366	10212	---	7.9	8.5	No
GSHG0012033	COTL1	up	1.51	0.0472	EASANA	chr16(-):84599206-84651702	UCSC	coactosin like F-actin binding protein 1	CLP	NM_021149	23406	ENSG00000103187	8.31	8.9	Yes
GSHG0006248	MIR6756	up	1.51	0.0278	EASANA	chr11(-):119179234-119189269	UCSC	microRNA 6756	hsa-mir-6756	GQ129330	102465453	ENSG00000277325	8.09	8.69	No
GSHG0005085	FOLR2	up	1.51	0.00878	EASANA	chr11(+):71927819-71932993	UCSC	folate receptor beta	---	NM_001113536	2350	ENSG00000165457	7.32	7.91	No
GSHG0004940	C11orf84	up	1.51	0.000298	EASANA	chr11(+):63580846-63595189	UCSC	chromosome 11 open reading frame 84	---	NM_138471	144097	ENSG00000168005	7.77	8.37	No
GSHG0004637	ADM	up	1.51	6.34e-05	EASANA	chr11(+):10326527-10328949	UCSC	adrenomedullin	AM	NM_001124	133	ENSG00000148926	7.74	8.34	Yes
GSHG0003576	HELLS	up	1.51	0.00358	EASANA	chr10(+):96305524-96370191	UCSC	helicase, lymphoid-specific	LSH // Nbla10143 // PASG // SMARCA6	NM_018063	3070	ENSG00000119969	6.73	7.33	Yes
GSHG0032143	LAS1L	up	1.51	0.0435	EASANA	chrX(-):64732463-64754686	UCSC	LAS1 like, ribosome biogenesis factor	FLJ12525	NM_031206	81887	ENSG00000001497	7.91	8.5	No
GSHG0054991	BOP1 // MIR7112	up	1.51	0.0105	EASANA	chr8(-):145486002-145515120	UCSC	block of proliferation 1 // microRNA 7112	MIR7112-1 // MIR7112-2 // hsa-mir-7112-1 // hsa-mir-7112-2 // KIAA0124	NM_015201	102465906 // 23246	ENSG00000261236 // ENSG00000277158	7.71	8.3	No
GSHG0028375	ASNS	up	1.51	0.0165	EASANA	chr7(-):97481425-97601662	UCSC	asparagine synthetase (glutamine-hydrolyzing)	---	BC030024	440	ENSG00000070669	7.92	8.51	No
GSHG0143091	---	up	1.51	2.1e-11	EASANA	chr7(-):72718972-72719032	UCSC	---	---	JD377267	---	---	8.84	9.44	Yes
GSHG0027008	FBXO5	up	1.51	0.00548	EASANA	chr6(-):153291658-153304740	UCSC	F-box protein 5	EMI1 // FBX5 // Fbxo31	NM_001142522	26271	ENSG00000112029	7.72	8.32	No
GSHG0025520	HIST1H4I	up	1.51	0.00508	EASANA	chr6(+):27107055-27108285	UCSC	histone cluster 1, H4i	H4FM // H4/m	BC016336	8294	ENSG00000276180	8.27	8.86	No
GSHG0024925	HAPLN1	up	1.51	0.0025	EASANA	chr5(-):82934017-83016896	UCSC	hyaluronan and proteoglycan link protein 1	CRTL1	NM_001884	1404	ENSG00000145681	6.97	7.56	Yes
GSHG0024448	SPDL1	up	1.51	0.00808	EASANA	chr5(+):169010638-169031779	UCSC	spindle apparatus coiled-coil protein 1	CCDC99 // FLJ20364 // hSpindly	NM_017785	54908	ENSG00000040275	7.81	8.4	No
GSHG0021916	KIAA1524	up	1.51	2.61e-07	EASANA	chr3(-):108268720-108308495	UCSC	KIAA1524	CIP2A	NM_020890	57650	ENSG00000163507	6.96	7.55	No
GSHG0015540	TNPO2	up	1.5	0.00214	EASANA	chr19(-):12810008-12834810	UCSC	transportin 2	FLJ12155 // IPO3 // KPNB2B // TRN2	NM_001136195	30000	ENSG00000105576	8.77	9.36	No
GSHG0012816	TSEN54	up	1.5	0.0115	EASANA	chr17(+):73511788-73520820	UCSC	tRNA splicing endonuclease subunit 54	SEN54 // SEN54L	AK097583	283989	ENSG00000182173	7.85	8.43	Yes
GSHG0001112	FCGR2A	up	1.5	0.00908	EASANA	chr1(+):161475205-161489360	UCSC	Fc fragment of IgG receptor IIa	FCG2 // FCGR2 // FCGR2A1 // CD32 // CD32A // CDw32 // IGFR2	NM_021642	2212	ENSG00000143226	8.45	9.04	Yes
GSHG0036330	MIR1291 // SNORA2C	up	1.5	0.00908	EASANA	chr12(-):49048165-49048313	UCSC	microRNA 1291 // small nucleolar RNA, H/ACA box 2C	MIRN1291 // SNORA34 // ACA34 // hsa-mir-1291	NR_002968	100302221 // 677815	ENSG00000221491	9.97	10.56	No
GSHG0006614	MIR6505 // PFKM	up	1.5	8.24e-05	EASANA	chr12(+):48499656-48540187	UCSC	microRNA 6505 // phosphofructokinase, muscle	PFKX // hsa-mir-6505 // PFK-1 // PPP1R122	NM_001166686	102466657 // 5213	ENSG00000152556 // ENSG00000275770	8.46	9.05	Yes
GSHG0031820	HPRT1	up	1.5	1.04e-07	EASANA	chrX(+):133594175-133634696	UCSC	hypoxanthine phosphoribosyltransferase 1	HPRT // HGPRT	NM_000194	3251	ENSG00000165704	7.91	8.49	No
GSHG0003023	CCSAP	up	1.5	0.000223	EASANA	chr1(-):229456752-229479041	UCSC	centriole, cilia and spindle associated protein	C1orf96 // CSAP // FLJ41471	BC071609	126731	ENSG00000154429	7.5	8.08	No
GSHG0143455	---	up	1.5	0.0278	EASANA	chr8(+):75527314-75527367	UCSC	---	---	JD557894	---	---	7.61	8.2	No
GSHG0028902	DPYSL2	up	1.5	0.0309	EASANA	chr8(+):26371547-26515693	UCSC	dihydropyrimidinase like 2	CRMP2 // DHPRP2 // DRP-2 // DRP2	NM_001197293	1808	ENSG00000092964	8.32	8.91	Yes
GSHG0025496	HIST1H2BE	up	1.5	0.0101	EASANA	chr6(+):26183957-26184458	UCSC	histone cluster 1, H2be	H2BFH // H2B.h // H2B/h	BC101748	8344	ENSG00000274290	9.81	10.4	No
GSHG0020514	HDAC10 // MAPK12	up	1.5	0.0239	EASANA	chr22(-):50683615-50700188	UCSC	histone deacetylase 10 // mitogen-activated protein kinase 12	SAPK3 // DKFZP761B039 // ERK6 // p38gamma // PRKM12 // SAPK-3	AB209419	6300 // 83933	ENSG00000100429 // ENSG00000188130	7.92	8.51	No
GSHG0030203	PCA3	down	28.09	1.95e-05	EASANA	chr9(+):79379352-79402485	UCSC	prostate cancer associated 3 (non-protein coding)	DD3 // NCRNA00019 // PCAT3	NR_132313	50652	ENSG00000225937	11.79	6.98	No
GSHG0003359	MSMB	down	12.69	7.87e-05	EASANA	chr10(+):51549553-51562515	UCSC	microseminoprotein beta	IGBF // MSP // MSPB // PN44 // PRPS // PSP // PSP-94 // PSP57 // PSP94	NM_138634	4477	ENSG00000263639	12.75	9.09	No
GSHG0003360	---	down	12.2	2.3e-07	EASANA	chr10(+):51557353-51560266	UCSC	---	---	AK092543	---	---	10.39	6.78	No
GSHG0018103	DPP4	down	10.82	1.75e-05	EASANA	chr2(-):162848757-162931052	UCSC	dipeptidyl peptidase 4	ADCP2 // CD26 // DPPIV	NM_001935	1803	ENSG00000197635	11.71	8.27	No
GSHG0132739	SERPINA3	down	10.1	4.88e-06	EASANA	chr14(+):95058395-95090396	UCSC	serpin family A member 3	AACT // ACT	AX747885	12	ENSG00000196136	11.66	8.33	No
GSHG0014233	PCAT18	down	9.88	1.62e-12	EASANA	chr18(-):24267585-24283602	UCSC	prostate cancer associated transcript 18 (non-protein coding)	LINC01092	NR_024259	728606	ENSG00000265369	8.94	5.64	No
GSHG0017299	TRPM8	down	9.84	5.64e-05	EASANA	chr2(+):234826016-234928166	UCSC	transient receptor potential cation channel subfamily M member 8	---	KC692993	79054	ENSG00000144481	11.42	8.12	No
GSHG0022488	CD38	down	9.61	6e-14	EASANA	chr4(+):15779888-15854866	UCSC	CD38 molecule	---	NR_132660	952	ENSG00000004468	9.48	6.22	No
GSHG0010715	ANPEP	down	9.42	1.62e-12	EASANA	chr15(-):90328127-90358084	UCSC	alanyl aminopeptidase, membrane	---	NM_001150	290	---	9.65	6.42	No
GSHG0006123	MMP7	down	8.9	5.72e-05	EASANA	chr11(-):102391239-102401485	UCSC	matrix metallopeptidase 7	MPSL1 // PUMP-1	NM_002423	4316	ENSG00000137673	10.68	7.52	No
GSHG0027214	NPY	down	8.87	0.0036	EASANA	chr7(+):24323807-24331484	UCSC	neuropeptide Y	PYY4	NM_000905	4852	ENSG00000122585	11.78	8.63	No
GSHG0021667	LTF	down	8.46	1.63e-12	EASANA	chr3(-):46477496-46526724	UCSC	lactotransferrin	HLF2	NM_001321122	4057	ENSG00000012223	9.32	6.24	No
GSHG0017078	---	down	8.45	1.62e-12	EASANA	chr2(+):197124748-197128928	UCSC	---	---	NR_110226	---	---	8.5	5.42	No
GSHG0012213	ALOX15B	down	8.12	4.71e-09	EASANA	chr17(+):7942352-7952428	UCSC	arachidonate 15-lipoxygenase, type B	15-LOX-2	NM_001141	247	ENSG00000179593	9.25	6.23	No
GSHG0026184	SLC22A3	down	8.09	5.74e-12	EASANA	chr6(+):160765193-160874860	UCSC	solute carrier family 22 member 3	EMT // OCT3	BC172500	6581	ENSG00000146477	9.59	6.57	No
GSHG0132242	---	down	7.47	4.82e-09	EASANA	chr14(-):19562693-19566731	UCSC	---	---	AY338953	---	---	8.99	6.09	Yes
GSHG0006939	MYBPC1	down	7.24	0.000162	EASANA	chr12(+):101988709-102079657	UCSC	myosin binding protein C, slow type	---	NM_206821	4604	---	10.72	7.87	No
GSHG0032238	TMSB15A	down	7.08	2.34e-12	EASANA	chrX(-):101768605-101771699	UCSC	thymosin beta 15a	TMSL8 // TMSNB	NM_021992	11013	ENSG00000158164	8.75	5.93	No
GSHG0028125	---	down	7.03	0.00118	EASANA	chr7(-):38276166-38279124	UCSC	---	---	AK026401	---	---	11.31	8.5	Yes
GSHG0031754	LINC00890	down	6.95	1.62e-12	EASANA	chrX(+):110754890-110765625	UCSC	long intergenic non-protein coding RNA 890	---	NR_033974	401613	ENSG00000260802	8.24	5.44	No
GSHG0051963	POTEH-AS1	down	6.19	0.000222	EASANA	chr22(+):16274609-16277577	UCSC	POTEH antisense RNA 1	---	NR_046571	100852406	ENSG00000236666	10.29	7.66	Yes
GSHG0011866	MT1G	down	6.14	0.000498	EASANA	chr16(-):56700648-56701977	UCSC	metallothionein 1G	MT1 // MT1K	NM_005950	4495	ENSG00000125144	10.38	7.76	No
GSHG0006348	NCAPD3	down	6.13	2.81e-12	EASANA	chr11(-):134022337-134094426	UCSC	non-SMC condensin II complex subunit D3	CAP-D3 // FLJ42888 // hCAP-D3 // hcp-6 // hHCP-6 // KIAA0056	NM_015261	23310	ENSG00000151503	11	8.38	No
GSHG0023221	BEND4	down	5.68	6.27e-05	EASANA	chr4(-):42112870-42154895	UCSC	BEN domain containing 4	CCDC4 // FLJ35632 // FLJ43965	NM_207406	389206	ENSG00000188848	9.51	7	No
GSHG0003338	NPY4R	down	5.59	1.05e-07	EASANA	chr10(+):47083534-47088325	UCSC	neuropeptide Y receptor Y4	---	NM_005972	---	---	8.23	5.75	No
GSHG0028338	STEAP4	down	5.57	0.000305	EASANA	chr7(-):87905744-87936228	UCSC	STEAP4 metalloreductase	TNFAIP9 // FLJ23153 // STAMP2 // TIARP	NM_024636	79689	ENSG00000127954	11.71	9.23	No
GSHG0026605	PGC	down	5.46	9.82e-08	EASANA	chr6(-):41704449-41715139	UCSC	progastricsin	---	NM_002630	5225	ENSG00000096088	8.85	6.4	No
GSHG0041244	---	down	5.36	0.00328	EASANA	chr14(+):19595544-19595584	UCSC	---	---	DQ582484	---	---	10.89	8.47	No
GSHG0028400	AZGP1	down	5.35	0.00332	EASANA	chr7(-):99564352-99573735	UCSC	alpha-2-glycoprotein 1, zinc-binding	ZA2G // ZAG	NM_001185	563	ENSG00000160862	12.01	9.59	No
GSHG0025414	GCNT2	down	5.25	2.28e-05	EASANA	chr6(+):10492456-10629600	UCSC	glucosaminyl (N-acetyl) transferase 2, I-branching enzyme (I blood group)	CCAT // GCNT5 // II // NACGT1 // bA360O19.2 // bA421M1.1 // IGNT // NAGCT1 // ULG3	AK307337	2651	ENSG00000111846	9.35	6.96	No
GSHG0002865	FMOD	down	5.24	0.000179	EASANA	chr1(-):203309751-203320557	UCSC	fibromodulin	SLRR2E	NR_103757	2331	ENSG00000122176	10.68	8.28	No
GSHG0021085	SLC15A2	down	5.24	1.68e-12	EASANA	chr3(+):121613171-121663034	UCSC	solute carrier family 15 member 2	PEPT2	NM_021082	6565	ENSG00000163406	9.73	7.34	No
GSHG0132243	---	down	5.1	2.05e-08	EASANA	chr14(+):20006913-20010958	UCSC	---	---	NR_110505	---	---	9	6.65	No
GSHG0008581	ABCC4	down	5.1	0.00012	EASANA	chr13(-):95672084-95953700	UCSC	ATP binding cassette subfamily C member 4	EST170205 // MOAT-B // MOATB // MRP4	NM_005845	10257	ENSG00000125257	11.58	9.23	No
GSHG0022687	PCAT4	down	5.06	0.000657	EASANA	chr4(+):80748526-80784401	UCSC	prostate cancer associated transcript 4 (non-protein coding)	GDEP // PCA4 // PCAN1	NR_026555	118425	ENSG00000251321	8.45	6.11	No
GSHG0004233	RNLS	down	4.89	6.54e-07	EASANA	chr10(-):90033621-90343082	UCSC	renalase, FAD dependent amine oxidase	C10orf59 // FLJ11218 // renalase	NM_018363	55328	ENSG00000184719	9.64	7.35	No
GSHG0014969	CD177	down	4.87	2.55e-07	EASANA	chr19(+):43857811-43867323	UCSC	CD177 molecule	HNA2A // NB1 // PRV1	NM_020406	57126	ENSG00000204936	9.1	6.82	No
GSHG0029487	CHRNA2	down	4.87	2.12e-12	EASANA	chr8(-):27317279-27336813	UCSC	cholinergic receptor nicotinic alpha 2 subunit	---	NM_001282455	---	---	9.31	7.02	No
GSHG0010209	ALDH1A3	down	4.79	0.000244	EASANA	chr15(+):101419897-101456829	UCSC	aldehyde dehydrogenase 1 family member A3	ALDH6 // RALDH3	NM_001293815	220	ENSG00000184254	11.41	9.15	No
GSHG0010438	RAB27A	down	4.75	2.01e-12	EASANA	chr15(-):55495167-55582013	UCSC	RAB27A, member RAS oncogene family	GS2 // HsT18676 // RAB27 // RAM	NM_183235	5873	ENSG00000069974	10.16	7.91	No
GSHG0118876	OLFM4	down	4.74	5.96e-05	EASANA	chr13(+):53602830-53626195	UCSC	olfactomedin 4	GC1 // GW112 // OlfD	AK000683	10562	ENSG00000102837	9.36	7.12	No
GSHG0012743	CACNG4	down	4.73	1.11e-16	EASANA	chr17(+):64960980-65029518	UCSC	calcium voltage-gated channel auxiliary subunit gamma 4	MGC11138 // MGC24983	NM_014405	27092	ENSG00000075461	8.48	6.24	No
GSHG0005423	GLB1L3	down	4.73	0	EASANA	chr11(+):134146275-134189457	UCSC	galactosidase beta 1 like 3	---	NM_001080407	112937	---	7.86	5.62	No
GSHG0031768	SLC6A14	down	4.72	2.81e-11	EASANA	chrX(+):115567744-115592623	UCSC	solute carrier family 6 member 14	---	NM_007231	11254	ENSG00000268104	7.96	5.72	No
GSHG0002278	F3	down	4.68	4.55e-06	EASANA	chr1(-):94994732-95045205	UCSC	coagulation factor III, tissue factor	CD142 // TF	DQ892755	2152	ENSG00000117525	9.41	7.18	No
GSHG0017356	ANO7	down	4.65	1.76e-12	EASANA	chr2(+):242127922-242164791	UCSC	anoctamin 7	PCANAP5 // TMEM16G // IPCA-5 // NGEP // PCANAP5L	NM_001001891	50636	ENSG00000146205	9.38	7.17	No
GSHG0016398	TMEM178A	down	4.63	2.18e-05	EASANA	chr2(+):39892638-39945101	UCSC	transmembrane protein 178A	TMEM178 // MGC33926	NM_001167959	130733	ENSG00000152154	9.27	7.06	No
GSHG0019619	CLDN8	down	4.5	0.000381	EASANA	chr21(-):31585713-31588469	UCSC	claudin 8	---	AB590283	9073	ENSG00000156284	11.36	9.19	No
GSHG0029095	PI15	down	4.49	0.000495	EASANA	chr8(+):75736770-75767277	UCSC	peptidase inhibitor 15	P25TI	NM_015886	51050	ENSG00000137558	10.55	8.39	No
GSHG0008420	CCDC169 // CCDC169-SOHLH2 // SOHLH2	down	4.48	2.41e-07	EASANA	chr13(-):36742341-36871992	UCSC	coiled-coil domain containing 169 // CCDC169-SOHLH2 readthrough // spermatogenesis and oogenesis specific basic helix-loop-helix 2	C13orf38 // C13orf38-SOHLH2 // bHLHe81 // FLJ20449 // LOC728591 // RP11-251J8.1 // SPATA28 // TEB1	NM_001198910	100526761 // 54937 // 728591	ENSG00000120669 // ENSG00000242715 // ENSG00000250709	7.33	5.17	No
GSHG0022680	ANXA3	down	4.45	0.000778	EASANA	chr4(+):79472742-79531597	UCSC	annexin A3	ANX3	NM_005139	306	ENSG00000138772	10.99	8.83	No
GSHG0031608	GJB1	down	4.31	0.000819	EASANA	chrX(+):70435062-70445065	UCSC	gap junction protein beta 1	CMTX // CMTX1 // CX32	NM_001097642	2705	ENSG00000169562	10.48	8.37	No
GSHG0030178	FAM189A2	down	4.29	9.68e-07	EASANA	chr9(+):71939488-72007371	UCSC	family with sequence similarity 189 member A2	C9orf61 // X123	NM_001127608	9413	ENSG00000135063	8.97	6.87	No
GSHG0032631	POTEH	down	4.29	1.66e-08	EASANA	chr22(-):16251238-16292652	UCSC	POTE ankyrin domain family member H	A26C3 // ACTBL1 // CT104.7 // POTE22	NM_001136213	23784	ENSG00000198062	10.5	8.4	No
GSHG0002913	PIGR	down	4.28	7.62e-05	EASANA	chr1(-):207101869-207119811	UCSC	polymeric immunoglobulin receptor	---	NM_002644	5284	ENSG00000162896	9.13	7.04	No
GSHG0023337	CXCL11	down	4.24	9.46e-10	EASANA	chr4(-):76954835-76957354	UCSC	C-X-C motif chemokine ligand 11	SCYB11 // SCYB9B // b-R1 // H174 // I-TAC // IP-9	NM_001302123	6373	ENSG00000169248	8.78	6.69	No
GSHG0022649	SLC4A4	down	4.21	0.000244	EASANA	chr4(+):72053003-72437804	UCSC	solute carrier family 4 member 4	SLC4A5 // hhNMC // HNBC1 // NBC1 // NBC2 // pNBC	NM_001134742	8671	ENSG00000080493	11.2	9.13	No
GSHG0005498	OR51E2	down	4.2	0.00906	EASANA	chr11(-):4701401-4719076	UCSC	olfactory receptor family 51 subfamily E member 2	PSGR	NM_030774	81285	ENSG00000167332	11.38	9.31	No
GSHG0024044	IQGAP2	down	4.16	8.1e-05	EASANA	chr5(+):75699080-76003955	UCSC	IQ motif containing GTPase activating protein 2	---	NM_006633	10788	ENSG00000145703	10.64	8.58	No
GSHG0133852	ADIRF	down	4.01	0.00026	EASANA	chr10(+):88728188-88730666	UCSC	adipogenesis regulatory factor	C10orf116 // AFRO // APM2	NM_006829	10974	ENSG00000148671	10.13	8.13	No
GSHG0014171	---	down	4	1.03e-06	EASANA	chr18(-):4424778-4425507	UCSC	---	---	BC022424	---	---	7.26	5.26	Yes
GSHG0021981	HGD	down	3.99	0.00284	EASANA	chr3(-):120347015-120401418	UCSC	homogentisate 1,2-dioxygenase	---	NM_000187	3081	---	10.05	8.06	No
GSHG0027643	SLC26A4	down	3.97	4.06e-09	EASANA	chr7(+):107301080-107358254	UCSC	solute carrier family 26 member 4	DFNB4 // PDS	NM_000441	5172	ENSG00000091137	8.16	6.17	No
GSHG0015887	KCNN4	down	3.96	1.52e-05	EASANA	chr19(-):44270685-44285409	UCSC	potassium calcium-activated channel subfamily N member 4	hIKCa1 // hKCa4 // hSK4 // IK // KCa3.1	NM_002250	3783	ENSG00000104783	8.49	6.51	No
GSHG0055366	SRD5A2	down	3.91	3.78e-06	EASANA	chr2(-):31749656-31935339	UCSC	steroid 5 alpha-reductase 2	---	AK307235	6716	ENSG00000277893	7.77	5.8	No
GSHG0029460	PEBP4	down	3.85	7.83e-07	EASANA	chr8(-):22570765-22785421	UCSC	phosphatidylethanolamine binding protein 4	CORK1 // hPEBP4 // MGC22776	NM_144962	157310	ENSG00000134020	8.86	6.91	No
GSHG0005193	ENDOD1	down	3.82	1.67e-12	EASANA	chr11(+):94822974-94865815	UCSC	endonuclease domain containing 1	KIAA0830	NM_015036	23052	ENSG00000149218	9.97	8.04	No
GSHG0033969	VGLL3	down	3.82	0.000799	EASANA	chr3(-):86987119-87040273	UCSC	vestigial like family member 3	VGL-3	NM_016206	389136	ENSG00000206538	8.92	6.99	No
GSHG0002452	FMO5	down	3.8	5.08e-12	EASANA	chr1(-):146655885-146697230	UCSC	flavin containing monooxygenase 5	---	NM_001144829	2330	ENSG00000131781	8.66	6.73	No
GSHG0019716	TMPRSS2	down	3.77	0.00702	EASANA	chr21(-):42836478-42903043	UCSC	transmembrane protease, serine 2	---	AK313338	---	---	11.6	9.69	No
GSHG0024155	KCNN2	down	3.76	0.000761	EASANA	chr5(+):113698016-113832196	UCSC	potassium calcium-activated channel subfamily N member 2	hSK2 // KCa2.2	NM_021614	3781	ENSG00000080709	8.76	6.85	No
GSHG0033980	GHR	down	3.67	0.0016	EASANA	chr5(+):42423877-42721980	UCSC	growth hormone receptor	GHBP	NM_000163	2690	ENSG00000112964	9.66	7.79	No
GSHG0008223	CLDN10	down	3.65	2.9e-09	EASANA	chr13(+):96085853-96255217	UCSC	claudin 10	CPETRL3 // OSP-L	NM_182848	9071	ENSG00000134873	7.95	6.08	No
GSHG0021160	ACPP	down	3.6	0.00426	EASANA	chr3(+):132036211-132087144	UCSC	acid phosphatase, prostate	ACP-3 // ACP3 // PAP	NM_001134194	55	ENSG00000014257	12.77	10.93	No
GSHG0023336	CXCL10	down	3.59	1.7e-07	EASANA	chr4(-):76942270-76944689	UCSC	C-X-C motif chemokine ligand 10	INP10 // SCYB10 // C7 // crg-2 // gIP-10 // IFI10 // IP-10 // mob-1	NM_001565	3627	ENSG00000169245	9.39	7.54	No
GSHG0026943	IL20RA	down	3.57	2.58e-12	EASANA	chr6(-):137321108-137366391	UCSC	interleukin 20 receptor subunit alpha	IL-20R1 // ZCYTOR7	NM_014432	53832	ENSG00000016402	8.34	6.51	No
GSHG0022239	TNFSF10	down	3.55	0.000479	EASANA	chr3(-):172223298-172241297	UCSC	tumor necrosis factor superfamily member 10	Apo-2L // CD253 // TL2 // TRAIL	NR_033994	8743	ENSG00000121858	12.23	10.4	No
GSHG0014711	GDF15	down	3.53	0.000422	EASANA	chr19(+):18496968-18499987	UCSC	growth differentiation factor 15	MIC-1 // MIC1 // NAG-1 // PDF // PLAB // PTGFB	E09952	9518	ENSG00000130513	11.08	9.26	No
GSHG0051504	PABPC1L2B-AS1	down	3.53	2.3e-07	EASANA	chrX(+):72300006-72304474	UCSC	PABPC1L2B antisense RNA 1 (head to head)	---	NR_110398	101928345	ENSG00000226725	8.18	6.36	No
GSHG0028126	---	down	3.52	0.00572	EASANA	chr7(-):38279180-38403119	UCSC	---	---	BC039725	---	---	9.77	7.95	No
GSHG0038513	MT1F	down	3.51	0.00222	EASANA	chr16(+):56691643-56693214	UCSC	metallothionein 1F	MT1	BC108722	4494	ENSG00000198417	10.89	9.07	No
GSHG0017858	AFF3	down	3.5	3.67e-07	EASANA	chr2(-):100163718-100759037	UCSC	AF4/FMR2 family member 3	LAF4 // MLLT2-like	NM_002285	3899	ENSG00000144218	9.35	7.55	No
GSHG0134469	---	down	3.5	0.000439	EASANA	chr1(-):112313295-112315191	UCSC	---	---	AF070632	---	---	8.97	7.16	No
GSHG0132256	POTEM	down	3.49	2.21e-05	EASANA	chr14(-):19983954-20020272	UCSC	POTE ankyrin domain family member M	ACT // P704P // POTE14beta	NM_001145442	641455	ENSG00000222036	8.62	6.82	No
GSHG0019946	MTFP1 // SEC14L2	down	3.48	2.93e-06	EASANA	chr22(+):30792930-30825041	UCSC	mitochondrial fission process 1 // SEC14 like lipid binding 2	C22orf6 // HSPC242 // KIAA1186 // KIAA1658 // MTP18 // SPF // TAP // TAP1	NM_012429	23541 // 51537	ENSG00000100003 // ENSG00000242114	9.3	7.5	No
GSHG0016042	KLK11	down	3.46	0.000199	EASANA	chr19(-):51525489-51531295	UCSC	kallikrein related peptidase 11	PRSS20 // TLSP	BC022068	11012	ENSG00000167757	9.2	7.41	No
GSHG0019805	---	down	3.45	0.000718	EASANA	chr22(+):18035702-18041741	UCSC	---	---	AK095590	---	---	7.5	5.71	No
GSHG0031403	REPS2	down	3.43	2.05e-05	EASANA	chrX(+):16964814-17171403	UCSC	RALBP1 associated Eps domain containing 2	POB1	NM_004726	9185	ENSG00000169891	10.29	8.51	No
GSHG0022742	BMPR1B	down	3.43	0.0043	EASANA	chr4(+):95917185-96079601	UCSC	bone morphogenetic protein receptor type 1B	ALK6 // CDw293	NM_001203	658	ENSG00000138696	10.38	8.6	No
GSHG0016868	LINC01087	down	3.41	2.78e-06	EASANA	chr2(+):132394598-132407188	UCSC	long intergenic non-protein coding RNA 1087	---	NR_108087	101927994	ENSG00000224559	9.21	7.43	Yes
GSHG0031715	TMSB15B	down	3.41	6.01e-08	EASANA	chrX(+):103173479-103229569	UCSC	thymosin beta 15B	MGC39900	BC019900	286527	ENSG00000158427	7.98	6.21	Yes
GSHG0006673	NR4A1	down	3.4	9.73e-10	EASANA	chr12(+):52431498-52453290	UCSC	nuclear receptor subfamily 4 group A member 1	---	NM_001202234	---	---	9.38	7.61	No
GSHG0038512	MT1M	down	3.36	1.23e-07	EASANA	chr16(+):56666534-56667897	UCSC	metallothionein 1M	MT1 // MT1K	NM_176870	4499	ENSG00000205364	9.59	7.85	No
GSHG0017262	C2orf72	down	3.31	3.03e-08	EASANA	chr2(+):231902281-231914425	UCSC	chromosome 2 open reading frame 72	LOC257407	NM_001144994	257407	ENSG00000204128	8.45	6.73	Yes
GSHG0030954	OGN	down	3.31	0.00504	EASANA	chr9(-):95145555-95166981	UCSC	osteoglycin	mimecan // OIF // SLRR3A	NM_033014	4969	ENSG00000106809	9.55	7.82	No
GSHG0053885	BMPR1B-AS1	down	3.3	0.0107	EASANA	chr4(-):95664819-95678684	UCSC	BMPR1B antisense RNA 1 (head to head)	TCONS_00007797	NR_121610	100507012	ENSG00000249599	9.95	8.23	No
GSHG0007628	TSPAN8	down	3.29	0.0164	EASANA	chr12(-):71518869-71835678	UCSC	tetraspanin 8	TM4SF3 // CO-029	BC070168	7103	ENSG00000127324	10.61	8.9	No
GSHG0005850	CHRM1	down	3.29	3.23e-12	EASANA	chr11(-):62676152-62689027	UCSC	cholinergic receptor muscarinic 1	---	NM_000738	1128	ENSG00000168539	8.54	6.82	Yes
GSHG0133583	LINC01088	down	3.29	1.1e-07	EASANA	chr4(+):79892902-80229953	UCSC	long intergenic non-protein coding RNA 1088	---	NR_038342	100505875	ENSG00000249307	8.17	6.45	Yes
GSHG0010182	MCTP2	down	3.28	0.000537	EASANA	chr15(+):94774767-95027180	UCSC	multiple C2 and transmembrane domain containing 2	FLJ11175 // FLJ33303	BC041387	55784	ENSG00000140563	9.88	8.16	No
GSHG0009483	ENTPD5	down	3.28	1.34e-06	EASANA	chr14(-):74424715-74486026	UCSC	ectonucleoside triphosphate diphosphohydrolase 5	CD39L4 // PCPH // NTPDase-5	NM_001321984	957	ENSG00000187097	10.69	8.98	No
GSHG0009843	C15orf48 // MIR147B	down	3.27	0.0197	EASANA	chr15(+):45722727-45725647	UCSC	chromosome 15 open reading frame 48 // microRNA 147b	MIRN147B // hsa-mir-147b // NMES1	NM_197955	100126311 // 84419	ENSG00000166920 // ENSG00000211519	8.9	7.19	No
GSHG0006756	HSD17B6	down	3.27	1.93e-05	EASANA	chr12(+):57157002-57181574	UCSC	hydroxysteroid 17-beta dehydrogenase 6	HSE // RODH // SDR9C6	NM_003725	8630	ENSG00000025423	9.77	8.06	No
GSHG0002812	PTGS2	down	3.27	1.51e-07	EASANA	chr1(-):186640945-186649559	UCSC	prostaglandin-endoperoxide synthase 2	COX2	NM_000963	5743	ENSG00000073756	9.04	7.33	No
GSHG0033964	SPON2	down	3.27	0.0229	EASANA	chr4(-):1160723-1202750	UCSC	spondin 2	DIL1	NM_001199021	10417	ENSG00000159674	10.13	8.42	No
GSHG0020329	RFPL2	down	3.26	9.95e-09	EASANA	chr22(-):32586422-32600718	UCSC	ret finger protein like 2	RNF79	NM_001159545	10739	ENSG00000128253	8.92	7.21	Yes
GSHG0005778	SLC43A1	down	3.25	1.75e-12	EASANA	chr11(-):57252004-57283192	UCSC	solute carrier family 43 member 1	POV1 // PB39 // R00504	NM_003627	8501	ENSG00000149150	9.92	8.22	No
GSHG0004706	LUZP2	down	3.25	1.1e-06	EASANA	chr11(+):24518516-25104182	UCSC	leucine zipper protein 2	---	NM_001252010	338645	ENSG00000187398	9.62	7.92	No
GSHG0001611	GCSAML	down	3.22	0.0105	EASANA	chr1(+):247670360-247740992	UCSC	germinal center associated signaling and motility like	C1orf150 // FLJ44728	NM_001281853	148823	ENSG00000169224	8.87	7.19	No
GSHG0142555	---	down	3.2	2.27e-09	EASANA	chr7(+):9766229-9766311	UCSC	---	---	JD382314	---	---	7.6	5.92	Yes
GSHG0019491	PCP4	down	3.19	0.0136	EASANA	chr21(+):41239347-41301320	UCSC	Purkinje cell protein 4	PEP-19	NM_006198	5121	ENSG00000183036	11.44	9.76	No
GSHG0009703	GABRG3	down	3.19	1.52e-05	EASANA	chr15(+):27216429-27778372	UCSC	gamma-aminobutyric acid type A receptor gamma3 subunit	---	NM_033223	2567	---	8.69	7.01	No
GSHG0041239	---	down	3.17	0.00662	EASANA	chr14(+):19596726-19596752	UCSC	---	---	DQ599717	---	---	10.83	9.16	Yes
GSHG0027669	CFTR	down	3.17	1.62e-12	EASANA	chr7(+):117120017-117308719	UCSC	cystic fibrosis transmembrane conductance regulator	ABCC7 // CF // ABC35 // CFTR/MRP // dJ760C5.1 // MRP7 // TNR-CFTR	NM_000492	1080	ENSG00000001626	7.7	6.03	Yes
GSHG0029440	CSGALNACT1	down	3.16	0.00258	EASANA	chr8(-):19261672-19540094	UCSC	chondroitin sulfate N-acetylgalactosaminyltransferase 1	ChGn // CSGalNAcT-1 // FLJ11264	AY358441	55790	ENSG00000147408	10.04	8.38	No
GSHG0023955	PART1	down	3.12	0.00154	EASANA	chr5(+):59783540-59843484	UCSC	prostate androgen-regulated transcript 1 (non-protein coding)	DKFZP586D0823 // NCRNA00206	NR_024617	25859	ENSG00000152931	11.41	9.77	No
GSHG0017072	PCGEM1	down	3.1	0.00512	EASANA	chr2(+):193614571-193641617	UCSC	PCGEM1, prostate-specific transcript (non-protein coding)	LINC00071 // NCRNA00071 // PCAT9	NR_002769	64002	ENSG00000227418	9.3	7.67	No
GSHG0021808	FAM3D	down	3.1	1.72e-05	EASANA	chr3(-):58619671-58652575	UCSC	family with sequence similarity 3 member D	EF7 // OIT1	AY358677	131177	ENSG00000198643	8.63	7	No
GSHG0018316	ACADL	down	3.09	0.00138	EASANA	chr2(-):211052718-211090215	UCSC	acyl-CoA dehydrogenase, long chain	ACAD4 // LCAD	NM_001608	33	ENSG00000115361	8.83	7.2	No
GSHG0004094	FAM13C	down	3.07	2.34e-06	EASANA	chr10(-):61005890-61122661	UCSC	family with sequence similarity 13 member C	---	NM_001143773	220965	---	9.32	7.71	No
GSHG0030800	GNE	down	3.07	1.62e-12	EASANA	chr9(-):36214438-36277053	UCSC	glucosamine (UDP-N-acetyl)-2-epimerase/N-acetylmannosamine kinase	IBM2 // Uae1	NM_001190388	10020	ENSG00000159921	10.02	8.41	No
GSHG0030315	NR4A3	down	3.07	1.24e-06	EASANA	chr9(+):102584137-102629173	UCSC	nuclear receptor subfamily 4 group A member 3	---	NM_173200	---	---	8.33	6.71	Yes
GSHG0022344	APOD	down	3.07	0.00689	EASANA	chr3(-):195295573-195311076	UCSC	apolipoprotein D	---	NM_001647	347	ENSG00000189058	11.01	9.39	No
GSHG0010390	SLC30A4	down	3.04	0.000683	EASANA	chr15(-):45771820-45815002	UCSC	solute carrier family 30 member 4	ZNT4	NM_013309	7782	ENSG00000104154	11.66	10.06	No
GSHG0004569	OR51E1	down	3.04	0.00466	EASANA	chr11(+):4664649-4676714	UCSC	olfactory receptor family 51 subfamily E member 1	GPR164 // OR51E1P // OR52A3P // GPR136	NM_152430	143503	ENSG00000180785	9.73	8.12	No
GSHG0143124	---	down	3.04	0.000218	EASANA	chr7(-):87900219-87903068	UCSC	---	---	BC035072	---	---	8.39	6.79	No
GSHG0022958	LINC01207	down	3.04	0.00032	EASANA	chr4(+):165675279-165724947	UCSC	long intergenic non-protein coding RNA 1207	---	NR_038834	100505989	ENSG00000248771	10.19	8.59	No
GSHG0000805	PIFO	down	3.03	0.000559	EASANA	chr1(+):111889182-111895639	UCSC	primary cilia formation	C1orf88 // FLJ23853 // pitchfork	NR_125338	128344	ENSG00000173947	8.8	7.2	No
GSHG0024980	NUDT12	down	3.03	0.000442	EASANA	chr5(-):102884557-102898502	UCSC	nudix hydrolase 12	DKFZP761I172	NM_031438	83594	ENSG00000112874	9.07	7.47	No
GSHG0021084	EAF2	down	3.03	1.03e-09	EASANA	chr3(+):121554027-121605373	UCSC	ELL associated factor 2	BM040 // TRAITS // U19	NM_018456	55840	ENSG00000145088	10.09	8.49	No
GSHG0001290	RGS1	down	3.02	0.00684	EASANA	chr1(+):192544857-192549159	UCSC	regulator of G-protein signaling 1	IER1 // 1R20 // BL34 // IR20	NM_002922	5996	ENSG00000090104	9.73	8.13	No
GSHG0019271	BCAS1	down	3.01	0.000238	EASANA	chr20(-):52553316-52687304	UCSC	breast carcinoma amplified sequence 1	AIBC1 // NABC1	NM_003657	8537	ENSG00000064787	9.75	8.16	No
GSHG0030651	RLN1	down	3.01	0.0191	EASANA	chr9(-):5334932-5339873	UCSC	relaxin 1	---	NM_006911	6013	---	8.92	7.34	No
GSHG0028668	TRPV6	down	3.01	0.0037	EASANA	chr7(-):142568957-142583508	UCSC	transient receptor potential cation channel subfamily V member 6	ECAC2 // CaT1	AJ487964	55503	ENSG00000165125	10.03	8.44	No
GSHG0002414	HMGCS2	down	3.01	0.0235	EASANA	chr1(-):120290620-120311555	UCSC	3-hydroxy-3-methylglutaryl-CoA synthase 2	---	NM_005518	3158	ENSG00000134240	9.37	7.78	No
GSHG0002214	LPAR3	down	3	0.016	EASANA	chr1(-):85279087-85358896	UCSC	lysophosphatidic acid receptor 3	EDG7 // Edg-7 // HOFNH30 // LP-A3 // LPA3 // RP4-678I3	NM_012152	23566	ENSG00000171517	9	7.42	No
GSHG0019497	FAM3B	down	2.98	0.0389	EASANA	chr21(+):42676177-42729654	UCSC	family with sequence similarity 3 member B	C21orf11 // 2-21 // C21orf76 // D21M16SJHU19e // ORF9 // PANDER // PRED44	BC036314	54097	ENSG00000183844	10.4	8.82	No
GSHG0000604	PDE4B	down	2.98	9.66e-05	EASANA	chr1(+):66258193-66840262	UCSC	phosphodiesterase 4B	DPDE4	NM_001297440	5142	ENSG00000184588	8.95	7.38	No
GSHG0022292	LIPH	down	2.98	0.00312	EASANA	chr3(-):185225567-185270369	UCSC	lipase H	---	NM_139248	200879	---	9.47	7.9	No
GSHG0030474	LCN2	down	2.97	2.56e-06	EASANA	chr9(+):130911709-130915734	UCSC	lipocalin 2	24p3 // NGAL	NM_005564	3934	ENSG00000148346	8.05	6.48	No
GSHG0025831	---	down	2.97	1.62e-05	EASANA	chr6(+):71221815-71225656	UCSC	---	---	BC044916	---	---	9.44	7.87	No
GSHG0001819	PLA2G2A	down	2.96	0.0249	EASANA	chr1(-):20301925-20306932	UCSC	phospholipase A2 group IIA	PLA2B // PLA2L	NM_001161728	5320	ENSG00000188257	12.4	10.83	No
GSHG0086653	NKILA	down	2.95	0.000396	EASANA	chr20(+):56285239-56287835	UCSC	NF-kappaB interacting long non-coding RNA	---	NR_131157	105416157	ENSG00000278709	8.16	6.59	No
GSHG0012458	PPP1R1B	down	2.95	0.0049	EASANA	chr17(+):37783177-37792878	UCSC	protein phosphatase 1 regulatory inhibitor subunit 1B	DARPP-32 // FLJ20940	AF464196	84152	ENSG00000131771	9.85	8.29	No
GSHG0038511	MT1L	down	2.94	6.73e-07	EASANA	chr16(+):56651373-56652729	UCSC	metallothionein 1L (gene/pseudogene)	MT1 // MT1R // MTF	NR_001447	4500	ENSG00000260549	9.91	8.36	No
GSHG0006974	BTBD11	down	2.94	4.05e-05	EASANA	chr12(+):107712197-108053419	UCSC	BTB domain containing 11	---	NM_001018072	121551	---	7.75	6.19	No
GSHG0025418	PAK1IP1	down	2.94	1.63e-12	EASANA	chr6(+):10695183-10709968	UCSC	PAK1 interacting protein 1	bA421M1.5 // FLJ20624 // hPIP1 // MAK11 // PIP1 // WDR84	AK225516	55003	ENSG00000111845	10.49	8.93	No
GSHG0019495	BACE2	down	2.93	0.00216	EASANA	chr21(+):42539728-42654461	UCSC	beta-site APP-cleaving enzyme 2	---	NM_138992	25825	---	10.74	9.19	No
GSHG0013687	ABCA8	down	2.93	0.00034	EASANA	chr17(-):66863429-66951538	UCSC	ATP binding cassette subfamily A member 8	KIAA0822	NM_007168	10351	ENSG00000141338	8.41	6.86	No
GSHG0028127	---	down	2.92	0.00694	EASANA	chr7(-):38342349-38345247	UCSC	---	---	AK096766	---	---	9.14	7.6	No
GSHG0008692	ANG // RNASE4	down	2.91	0.00232	EASANA	chr14(+):21152336-21168759	UCSC	angiogenin // ribonuclease A family member 4	RAA1 // RAB1 // RNASE5	NM_002937	283 // 6038	ENSG00000214274 // ENSG00000258818	10.11	8.57	No
GSHG0034729	MIR4675	down	2.91	1.2e-06	EASANA	chr10(+):20840899-20840975	UCSC	microRNA 4675	hsa-mir-4675	NR_039822	100616383	ENSG00000265372	8.09	6.55	Yes
GSHG0025006	CDO1	down	2.9	9.86e-05	EASANA	chr5(-):115140432-115152405	UCSC	cysteine dioxygenase type 1	---	NR_136620	1036	ENSG00000129596	7.57	6.03	No
GSHG0132384	KLK4	down	2.89	0.00418	EASANA	chr19(-):51409608-51413994	UCSC	kallikrein related peptidase 4	PRSS17 // EMSP // EMSP1 // KLK-L1 // PSTS	NR_126566	9622	ENSG00000167749	11.53	10	No
GSHG0028613	PTN	down	2.89	5.58e-07	EASANA	chr7(-):136912097-137028611	UCSC	pleiotrophin	NEGF1 // HBGF8 // HBNF	NM_001321387	5764	ENSG00000105894	9.65	8.12	No
GSHG0016259	GREB1	down	2.88	2.51e-08	EASANA	chr2(+):11674242-11782913	UCSC	growth regulation by estrogen in breast cancer 1	KIAA0575	NM_014668	9687	ENSG00000196208	9.35	7.82	No
GSHG0143320	---	down	2.86	2.41e-06	EASANA	chr8(+):424455-427966	UCSC	---	---	AX747122	---	---	9.1	7.58	No
GSHG0024368	SLC26A2	down	2.86	0.000618	EASANA	chr5(+):149340300-149366962	UCSC	solute carrier family 26 member 2	DTD // DTDST	NM_000112	1836	ENSG00000155850	10.63	9.11	No
GSHG0011009	ACSM3	down	2.85	0.00396	EASANA	chr16(+):20775312-20808478	UCSC	acyl-CoA synthetase medium-chain family member 3	SAH // SA	NM_005622	6296	ENSG00000005187	10.46	8.94	No
GSHG0030392	ORM2	down	2.85	4.48e-08	EASANA	chr9(+):117092069-117095536	UCSC	orosomucoid 2	AGP-B // AGP-B' // AGP2	NM_000608	5005	ENSG00000228278	8.42	6.91	Yes
GSHG0143604	---	down	2.85	1.4e-08	EASANA	chr17(+):7960204-7962083	UCSC	---	---	AX747630	---	---	10.08	8.57	No
GSHG0020252	GSTT1	down	2.85	0.0048	EASANA	chr22(-):24376135-24384311	UCSC	glutathione S-transferase theta 1	---	NM_001293814	2952	ENSG00000277656	9.23	7.72	No
GSHG0132902	GLUD2	down	2.83	0.00424	EASANA	chrX(+):120181462-120183932	UCSC	glutamate dehydrogenase 2	GLUDP1	NM_012084	2747	ENSG00000182890	10.67	9.17	No
GSHG0026925	SLC2A12	down	2.83	0.00288	EASANA	chr6(-):134308271-134373791	UCSC	solute carrier family 2 member 12	---	AL833602	154091	---	10.45	8.95	No
GSHG0002100	RAB3B	down	2.82	0.0015	EASANA	chr1(-):52373628-52456436	UCSC	RAB3B, member RAS oncogene family	---	NM_002867	5865	ENSG00000169213	10.62	9.13	No
GSHG0024062	THBS4	down	2.82	1.43e-08	EASANA	chr5(+):79287119-79379105	UCSC	thrombospondin 4	---	NM_001306213	7060	---	8.1	6.6	No
GSHG0124012	LINC01297	down	2.81	0.0339	EASANA	chr22(-):16199674-16231289	UCSC	long intergenic non-protein coding RNA 1297	---	NR_132385	106146148	ENSG00000274827	9.24	7.76	Yes
GSHG0011218	MT1H	down	2.81	0.00328	EASANA	chr16(+):56703726-56705041	UCSC	metallothionein 1H	MT1	NM_005951	4496	ENSG00000205358	10.38	8.88	No
GSHG0030048	DMRTA1	down	2.81	0.0112	EASANA	chr9(+):22446840-22452472	UCSC	DMRT like family A1	---	NM_022160	63951	ENSG00000176399	8.34	6.85	No
GSHG0032629	POTEG	down	2.8	0.00548	EASANA	chr14(+):19548667-19584942	UCSC	POTE ankyrin domain family member G	A26C2 // CT104.4 // POTE-14 // POTE14 // POTE14alpha	BC172559	404785	ENSG00000187537	11.3	9.81	No
GSHG0133788	VSIG2	down	2.8	0.000235	EASANA	chr11(-):124617369-124622172	UCSC	V-set and immunoglobulin domain containing 2	CTH // CTXL	BC012567	23584	ENSG00000019102	8.94	7.45	No
GSHG0144888	---	down	2.8	0.0188	EASANA	chrY(+):6786723-6788832	UCSC	---	---	AK124410	---	---	8.97	7.48	No
GSHG0020951	CADM2	down	2.8	4.19e-05	EASANA	chr3(+):85008133-86123579	UCSC	cell adhesion molecule 2	IGSF4D // Necl-3 // NECL3 // SynCAM2	NM_001167675	253559	ENSG00000175161	8	6.52	No
GSHG0011685	ACSM1	down	2.78	0.000263	EASANA	chr16(-):20634559-20709110	UCSC	acyl-CoA synthetase medium-chain family member 1	BUCS1 // MACS1	NM_001318890	116285	ENSG00000166743	8.75	7.27	No
GSHG0002727	SELE	down	2.77	9.34e-07	EASANA	chr1(-):169691781-169703220	UCSC	selectin E	ELAM // ELAM1 // CD62E // ESEL	NM_000450	6401	ENSG00000007908	8.04	6.57	No
GSHG0017385	---	down	2.76	5.54e-07	EASANA	chr2(-):1624282-1629191	UCSC	---	---	AK129581	---	---	8.56	7.1	No
GSHG0005797	---	down	2.76	0.000157	EASANA	chr11(-):58701116-58825925	UCSC	---	---	NR_033853	---	---	9.55	8.09	No
GSHG0034065	TXLNGY	down	2.76	0.0161	EASANA	chrY(+):21729236-21769056	UCSC	taxilin gamma pseudogene, Y-linked	CYorf15A // CYorf15B // TXLNG2P	NR_045128	246126	ENSG00000131002	10.59	9.12	No
GSHG0024816	ELOVL7	down	2.76	1.63e-12	EASANA	chr5(-):60047617-60140101	UCSC	ELOVL fatty acid elongase 7	---	NM_024930	79993	---	9.87	8.41	No
GSHG0025087	SPOCK1	down	2.75	0.0104	EASANA	chr5(-):136310989-136835018	UCSC	sparc/osteonectin, cwcv and kazal-like domains proteoglycan (testican) 1	SPOCK // TIC1 // testican-1	NM_004598	6695	ENSG00000152377	10.35	8.89	No
GSHG0021404	ST6GAL1	down	2.75	0.00624	EASANA	chr3(+):186648315-186796341	UCSC	ST6 beta-galactoside alpha-2,6-sialyltransferase 1	SIAT1	NM_173217	6480	ENSG00000073849	10.72	9.26	No
GSHG0019022	FLRT3	down	2.73	2.35e-07	EASANA	chr20(-):14303634-14318313	UCSC	fibronectin leucine rich transmembrane protein 3	---	AB040902	23767	ENSG00000125848	8.29	6.84	No
GSHG0120813	---	down	2.73	0.0159	EASANA	chr14(+):75747486-76176131	UCSC	---	---	KP790138	---	---	11.62	10.17	No
GSHG0030955	OMD	down	2.73	0.00664	EASANA	chr9(-):95176527-95186836	UCSC	osteomodulin	osteoadherin // SLRR2C	NM_005014	4958	ENSG00000127083	8.28	6.83	No
GSHG0014241	DSC2	down	2.72	0.00138	EASANA	chr18(-):28645936-28682395	UCSC	desmocollin 2	DSC3 // CDHF2	NM_024422	1824	ENSG00000134755	10.63	9.19	No
GSHG0029642	EYA1	down	2.72	0.00302	EASANA	chr8(-):72109668-72274467	UCSC	EYA transcriptional coactivator and phosphatase 1	BOR	AJ000098	2138	ENSG00000104313	8.92	7.48	No
GSHG0023405	SNCA	down	2.72	1.08e-11	EASANA	chr4(-):90645250-90759447	UCSC	synuclein alpha	---	NM_001146055	6622	---	8.64	7.2	No
GSHG0014819	FXYD3 // MIR6887	down	2.71	0.0017	EASANA	chr19(+):35606732-35615228	UCSC	FXYD domain containing ion transport regulator 3 // microRNA 6887	PLML // hsa-mir-6887 // MAT-8	NM_021910	102466205 // 5349	ENSG00000089356 // ENSG00000278663	11.69	10.25	No
GSHG0004234	ANKRD22	down	2.7	2.77e-07	EASANA	chr10(-):90579661-90611732	UCSC	ankyrin repeat domain 22	MGC22805	NM_144590	118932	ENSG00000152766	8.13	6.7	No
GSHG0046194	LINC00842	down	2.7	2.45e-09	EASANA	chr10(-):47011758-47174018	UCSC	long intergenic non-protein coding RNA 842	---	BC021910	643650	---	7.57	6.14	Yes
GSHG0027838	CNTNAP2	down	2.7	1.82e-06	EASANA	chr7(+):145813453-148118090	UCSC	contactin associated protein-like 2	---	NM_014141	26047	---	9.34	7.9	No
GSHG0033896	TPM3P9 // ZNF761	down	2.66	1.66e-12	EASANA	chr19(+):53935227-53961514	UCSC	tropomyosin 3 pseudogene 9 // zinc finger protein 761	FLJ16231 // FLJ35333 // KIAA2033	NM_001289951	147804 // 388561	ENSG00000160336 // ENSG00000241015	10.25	8.84	No
GSHG0015072	SULT2B1	down	2.65	3.2e-08	EASANA	chr19(+):49055429-49102683	UCSC	sulfotransferase family 2B member 1	HSST2	NM_177973	6820	ENSG00000088002	8.4	7	No
GSHG0009996	NEO1	down	2.65	0.000998	EASANA	chr15(+):73344825-73597547	UCSC	neogenin 1	HsT17534 // IGDCC2 // NGN // NTN1R2	NM_002499	4756	ENSG00000067141	10.02	8.62	No
GSHG0004570	OR51F2	down	2.65	0.00252	EASANA	chr11(+):4842551-4843686	UCSC	olfactory receptor family 51 subfamily F member 2	---	BC136877	119694	ENSG00000176925	8.17	6.76	No
GSHG0028769	FBXO25	down	2.65	4.9e-07	EASANA	chr8(+):356808-419873	UCSC	F-box protein 25	FBX25	NM_183421	26260	ENSG00000147364	10.25	8.85	No
GSHG0138450	---	down	2.64	1.75e-06	EASANA	chr19(+):54007103-54009588	UCSC	---	---	AK125546	---	---	8.28	6.88	Yes
GSHG0023965	RNF180	down	2.64	0.00274	EASANA	chr5(+):63461670-63668696	UCSC	ring finger protein 180	---	NM_001113561	285671	ENSG00000164197	9.36	7.96	No
GSHG0013103	TMEM220	down	2.63	1.87e-08	EASANA	chr17(-):10616609-10633619	UCSC	transmembrane protein 220	---	AY550194	388335	ENSG00000187824	8.66	7.26	No
GSHG0004226	GLUD1	down	2.62	0.00462	EASANA	chr10(-):88809959-88854804	UCSC	glutamate dehydrogenase 1	GLUD // GDH	NM_005271	2746	ENSG00000148672	11.74	10.35	No
GSHG0024052	PDE8B	down	2.62	0.00232	EASANA	chr5(+):76506706-76724081	UCSC	phosphodiesterase 8B	---	NM_003719	8622	ENSG00000113231	8.55	7.16	No
GSHG0014910	ZFP36	down	2.61	1.6e-05	EASANA	chr19(+):39897486-39900307	UCSC	ZFP36 ring finger protein	G0S24 // NUP475 // RNF162A // TIS11 // TTP	EU832272	7538	ENSG00000128016	9.85	8.47	No
GSHG0006675	OR7E47P	down	2.61	4.43e-08	EASANA	chr12(+):52473480-52502103	UCSC	olfactory receptor family 7 subfamily E member 47 pseudogene	OR7E141	NR_120437	26628	ENSG00000257542	9.59	8.2	No
GSHG0013758	ST6GALNAC1	down	2.6	7.59e-09	EASANA	chr17(-):74620839-74639920	UCSC	ST6 N-acetylgalactosaminide alpha-2,6-sialyltransferase 1	SIAT7A // ST6GalNAcI	NR_110309	55808	ENSG00000070526	8.18	6.8	No
GSHG0021999	MYLK	down	2.6	0.005	EASANA	chr3(-):123331145-123603151	UCSC	myosin light chain kinase	MLCK // MLCK1 // MYLK1 // smMLCK	NM_053028	4638	ENSG00000065534	11.28	9.9	No
GSHG0134441	---	down	2.59	0.0319	EASANA	chr1(-):85277288-85278789	UCSC	---	---	AK091731	---	---	7.81	6.43	No
GSHG0007837	TAOK3	down	2.58	1.63e-12	EASANA	chr12(-):118587607-118810750	UCSC	TAO kinase 3	DPK // JIK // MAP3K18	NM_016281	51347	ENSG00000135090	9.84	8.47	No
GSHG0005424	GLB1L2	down	2.58	2.7e-12	EASANA	chr11(+):134201768-134248235	UCSC	galactosidase beta 1 like 2	---	NM_138342	89944	ENSG00000149328	9.8	8.43	No
GSHG0009278	STXBP6	down	2.57	1.47e-06	EASANA	chr14(-):25278863-25519503	UCSC	syntaxin binding protein 6	---	NM_001304476	---	---	8.68	7.32	No
GSHG0023383	MAPK10	down	2.57	0.00242	EASANA	chr4(-):86933450-87374298	UCSC	mitogen-activated protein kinase 10	---	BC051731	5602	---	9.97	8.61	No
GSHG0014058	RAB27B	down	2.56	0.0053	EASANA	chr18(+):52495430-52562747	UCSC	RAB27B, member RAS oncogene family	---	NM_004163	5874	ENSG00000041353	10.9	9.55	No
GSHG0026305	ELOVL2	down	2.56	0.00555	EASANA	chr6(-):10980988-11044624	UCSC	ELOVL fatty acid elongase 2	---	NM_017770	54898	---	8.83	7.47	No
GSHG0024207	SLC12A2	down	2.56	0.000401	EASANA	chr5(+):127419458-127525379	UCSC	solute carrier family 12 member 2	BSC // BSC2 // NKCC1 // PPP1R141	NR_046207	6558	ENSG00000064651	10.79	9.43	No
GSHG0000547	PRKAA2	down	2.55	0.000101	EASANA	chr1(+):57110990-57181007	UCSC	protein kinase AMP-activated catalytic subunit alpha 2	PRKAA // AMPK // AMPKa2	NM_006252	5563	ENSG00000162409	9.43	8.08	No
GSHG0015863	CEACAM1	down	2.54	0.00484	EASANA	chr19(-):43011458-43032661	UCSC	carcinoembryonic antigen related cell adhesion molecule 1	BGP // BGP1 // CD66a	NM_001712	634	ENSG00000079385	9.15	7.81	No
GSHG0014077	MALT1	down	2.54	9.79e-05	EASANA	chr18(+):56338618-56417371	UCSC	MALT1 paracaspase	MLT // PCASP1	NM_173844	10892	ENSG00000172175	9.39	8.05	No
GSHG0041943	MIR4796	down	2.53	1.63e-06	EASANA	chr3(-):114462292-114462372	UCSC	microRNA 4796	hsa-mir-4796	NR_039959	100616166	---	7.6	6.26	No
GSHG0001126	UAP1	down	2.52	0.000556	EASANA	chr1(+):162531230-162569633	UCSC	UDP-N-acetylglucosamine pyrophosphorylase 1	SPAG2 // AgX // AGX1	NM_001324117	6675	ENSG00000117143	10.77	9.44	No
GSHG0005422	ACAD8	down	2.52	3.36e-12	EASANA	chr11(+):134123407-134135744	UCSC	acyl-CoA dehydrogenase family member 8	---	AF126245	27034	ENSG00000151498	9.06	7.73	No
GSHG0030202	GCNT1	down	2.52	0.00984	EASANA	chr9(+):79034752-79122330	UCSC	glucosaminyl (N-acetyl) transferase 1, core 2	NACGT2 // C2GNT // NAGCT2	AK313343	2650	ENSG00000187210	10.41	9.08	No
GSHG0018092	PLA2R1	down	2.51	0.000138	EASANA	chr2(-):160797260-160919126	UCSC	phospholipase A2 receptor 1	---	NM_007366	---	---	8.18	6.85	No
GSHG0010075	ABHD17C	down	2.51	0.000256	EASANA	chr15(+):80987652-81047960	UCSC	abhydrolase domain containing 17C	FAM108C1	NM_021214	58489	ENSG00000136379	9	7.68	No
GSHG0011659	MYH11	down	2.5	0.0234	EASANA	chr16(-):15796992-15950887	UCSC	myosin heavy chain 11	SMHC // SMMHC	NM_022844	4629	ENSG00000133392	11.11	9.78	No
GSHG0007876	HCAR1	down	2.5	6.33e-11	EASANA	chr12(-):123104824-123215391	UCSC	hydroxycarboxylic acid receptor 1	GPR104 // GPR81 // FKSG80 // HCA1 // LACR1 // TA-GPCR	AK122659	27198	ENSG00000196917	7.68	6.36	Yes
GSHG0003914	ST8SIA6	down	2.5	4.05e-06	EASANA	chr10(-):17362676-17496386	UCSC	ST8 alpha-N-acetyl-neuraminide alpha-2,8-sialyltransferase 6	SIAT8F	BC144472	338596	ENSG00000148488	7.78	6.46	No
GSHG0134806	---	down	2.5	0.000184	EASANA	chr10(+):79494049-79494104	UCSC	---	---	JD526584	---	---	9.06	7.74	No
GSHG0026507	HLA-DMB	down	2.5	3.63e-05	EASANA	chr6(-):32902406-32908847	UCSC	major histocompatibility complex, class II, DM beta	D6S221E // RING7	NM_002118	3109	ENSG00000242574	10.93	9.61	No
GSHG0002357	KCND3	down	2.5	0.00132	EASANA	chr1(-):112318443-112531783	UCSC	potassium voltage-gated channel subfamily D member 3	SCA19 // SCA22 // KSHIVB // Kv4.3	AF120491	3752	ENSG00000171385	9.01	7.69	No
GSHG0039758	MIR3189	down	2.49	1.72e-07	EASANA	chr19(+):18497372-18497444	UCSC	microRNA 3189	hsa-mir-3189	NR_036156	100422943	ENSG00000264175	8.32	7	No
GSHG0008999	FOS	down	2.49	0.0266	EASANA	chr14(+):75745481-75748937	UCSC	Fos proto-oncogene, AP-1 transcription factor subunit	AP-1 // c-fos	NM_005252	2353	ENSG00000170345	9.93	8.61	No
GSHG0032277	CHRDL1	down	2.49	0.00322	EASANA	chrX(-):109917084-110039286	UCSC	chordin like 1	MGC1 // CHL // NRLN1	NM_001143982	91851	ENSG00000101938	8.42	7.1	No
GSHG0031299	LRRC26 // MIR3621	down	2.49	1.25e-07	EASANA	chr9(-):140063214-140064491	UCSC	leucine rich repeat containing 26 // microRNA 3621	bA350O14.10 // hsa-mir-3621 // OTTHUMG00000020980	NM_001013653	100500811 // 389816	ENSG00000184709 // ENSG00000263697	11.19	9.87	No
GSHG0028753	PTPRN2	down	2.49	0.00348	EASANA	chr7(-):157331747-158380494	UCSC	protein tyrosine phosphatase, receptor type N2	---	NM_130843	5799	---	8.85	7.53	No
GSHG0025265	DUSP1	down	2.49	0.00278	EASANA	chr5(-):172195095-172198231	UCSC	dual specificity phosphatase 1	PTPN10 // CL100 // HVH1 // MKP-1	NM_004417	1843	ENSG00000120129	11.28	9.97	No
GSHG0021834	LRIG1	down	2.49	1.62e-12	EASANA	chr3(-):66429220-66551435	UCSC	leucine rich repeats and immunoglobulin like domains 1	DKFZP586O1624 // LIG-1 // LIG1	BC071561	26018	ENSG00000144749	10.42	9.1	No
GSHG0018784	WFDC2	down	2.48	0.00498	EASANA	chr20(+):44098393-44110172	UCSC	WAP four-disulfide core domain 2	dJ461P17.6 // EDDM4 // HE4 // WAP5	NM_006103	10406	ENSG00000101443	8.73	7.41	No
GSHG0025830	FAM135A	down	2.48	1.26e-07	EASANA	chr6(+):71123107-71270875	UCSC	family with sequence similarity 135 member A	KIAA1411 // FLJ20176	NM_020819	57579	ENSG00000082269	9.4	8.09	No
GSHG0004861	GLYATL1	down	2.47	0.00786	EASANA	chr11(+):58695102-58724547	UCSC	glycine-N-acyltransferase like 1	FLJ34646 // MGC15397	NM_001220494	92292	ENSG00000166840	10.56	9.26	No
GSHG0004792	CREB3L1	down	2.47	3.83e-09	EASANA	chr11(+):46299189-46350819	UCSC	cAMP responsive element binding protein 3 like 1	OASIS	BC014097	90993	ENSG00000157613	8.95	7.64	No
GSHG0132823	POTED	down	2.47	0.000184	EASANA	chr21(+):14982498-15013906	UCSC	POTE ankyrin domain family member D	A26B3 // ANKRD21 // CT104.1 // POTE // POTE-21 // POTE21	NM_174981	317754	ENSG00000166351	9.93	8.62	Yes
GSHG0022318	CLDN1	down	2.47	3.58e-05	EASANA	chr3(-):190023490-190040235	UCSC	claudin 1	ILVASC // SEMP1	NM_021101	9076	ENSG00000163347	8.99	7.68	No
GSHG0017413	MBOAT2	down	2.46	0.0204	EASANA	chr2(-):8992827-9143880	UCSC	membrane bound O-acyltransferase domain containing 2	OACT2 // FLJ14415 // FLJ90298	NR_135606	129642	ENSG00000143797	10.81	9.51	No
GSHG0016984	CYBRD1	down	2.46	0.00176	EASANA	chr2(+):172378757-172414643	UCSC	cytochrome b reductase 1	CYB561A2 // DCYTB // FLJ23462 // FRRS3	NM_001256909	79901	ENSG00000071967	9.93	8.63	No
GSHG0005673	MPPED2	down	2.46	0.0115	EASANA	chr11(-):30406040-30607930	UCSC	metallophosphoesterase domain containing 2	C11orf8 // 239FB // D11S302E // dJ1024C24.1 // dJ873F21.1 // FAM1B // Hs.46638	NM_001145399	744	ENSG00000066382	8.51	7.21	No
GSHG0032478	USP9Y	down	2.46	0.00528	EASANA	chrY(+):14813160-14972768	UCSC	ubiquitin specific peptidase 9, Y-linked	DFFRY	NM_004654	8287	ENSG00000114374	9.38	8.08	No
GSHG0032477	TTTY15	down	2.46	0.0132	EASANA	chrY(+):14774297-14804152	UCSC	testis-specific transcript, Y-linked 15 (non-protein coding)	DKFZP434I143 // NCRNA00138	AL080135	64595	ENSG00000233864	8.92	7.62	No
GSHG0014079	ZNF532	down	2.45	0.00168	EASANA	chr18(+):56529829-56653711	UCSC	zinc finger protein 532	FLJ10697	NM_018181	55205	ENSG00000074657	10.55	9.26	No
GSHG0011213	MT1E	down	2.45	0.0225	EASANA	chr16(+):56659387-56661024	UCSC	metallothionein 1E	MT1 // MTD	BC009699	4493	ENSG00000169715	10.57	9.28	No
GSHG0014231	KCTD1	down	2.44	3.83e-05	EASANA	chr18(-):24034874-24237365	UCSC	potassium channel tetramerization domain containing 1	---	NM_001258222	284252	---	9.62	8.33	No
GSHG0011256	LINC00920	down	2.43	0.00122	EASANA	chr16(+):66442427-66446038	UCSC	long intergenic non-protein coding RNA 920	---	AK056683	100505865	ENSG00000246898	8.16	6.88	No
GSHG0010609	NRG4	down	2.43	0.0011	EASANA	chr15(-):76233278-76352069	UCSC	neuregulin 4	HRG4	AK311204	145957	ENSG00000169752	7.98	6.7	No
GSHG0031643	GPR174	down	2.42	0.00734	EASANA	chrX(+):78426469-78427726	UCSC	G protein-coupled receptor 174	FKSG79	NM_032553	84636	ENSG00000147138	7.84	6.56	No
GSHG0034751	FAM35DP	down	2.42	0.00118	EASANA	chr10(+):47379720-47421238	UCSC	family with sequence similarity 35 member D, pseudogene	FAM35B2	NR_027634	439965	ENSG00000189014	9.14	7.87	Yes
GSHG0030599	PTGDS	down	2.42	0.00388	EASANA	chr9(+):139869546-139876193	UCSC	prostaglandin D2 synthase	L-PGDS // PGDS	BC041463	5730	ENSG00000107317	9.58	8.31	No
GSHG0022706	PTPN13	down	2.42	0.00318	EASANA	chr4(+):87515468-87736326	UCSC	protein tyrosine phosphatase, non-receptor type 13	---	NM_080685	---	---	9.59	8.31	No
GSHG0003528	FAM35A	down	2.41	0.0021	EASANA	chr10(+):88854953-88951220	UCSC	family with sequence similarity 35 member A	bA163M19.1 // FAM35A1 // MGC5560	NM_019054	54537	ENSG00000122376	9.35	8.07	No
GSHG0025859	SH3BGRL2	down	2.41	0.000358	EASANA	chr6(+):80340822-80413387	UCSC	SH3 domain binding glutamate rich protein like 2	---	NM_031469	83699	---	9.96	8.69	No
GSHG0021265	MME	down	2.41	0.00148	EASANA	chr3(+):154741913-154901518	UCSC	membrane metallo-endopeptidase	CALLA // CD10 // NEP	AK291761	4311	ENSG00000196549	9.84	8.57	No
GSHG0009845	HMGN2P46	down	2.4	0.00314	EASANA	chr15(+):45803334-45848928	UCSC	high mobility group nucleosomal binding domain 2 pseudogene 46	C15orf21 // D-PCa-2 // FLJ39426	NR_022014	283651	ENSG00000179362	9.77	8.51	No
GSHG0030739	C9orf72	down	2.4	4.97e-07	EASANA	chr9(-):27546544-27573864	UCSC	chromosome 9 open reading frame 72	MGC23980	NM_001256054	203228	ENSG00000147894	9.06	7.8	No
GSHG0133809	---	down	2.4	0.000103	EASANA	chr1(-):156259882-156262810	UCSC	---	---	AF086351	---	---	7.33	6.07	Yes
GSHG0001322	PKP1	down	2.39	0.00128	EASANA	chr1(+):201252578-201302121	UCSC	plakophilin 1	B6P	NM_001005337	5317	ENSG00000081277	8.46	7.2	No
GSHG0027556	ZNF655	down	2.39	0.00134	EASANA	chr7(+):99156045-99174074	UCSC	zinc finger protein 655	VIK // VIK-1	NM_138494	79027	ENSG00000197343	9.13	7.88	No
GSHG0014262	SLC39A6	down	2.38	0.0005	EASANA	chr18(-):33688495-33709357	UCSC	solute carrier family 39 member 6	LIV-1	NM_012319	25800	ENSG00000141424	11.22	9.97	No
GSHG0010191	IGF1R	down	2.38	0.000262	EASANA	chr15(+):99191768-99507758	UCSC	insulin like growth factor 1 receptor	CD221 // IGFIR // IGFR // JTK13 // MGC18216	NM_001291858	3480	ENSG00000140443	10.02	8.77	No
GSHG0031622	PABPC1L2B	down	2.38	8.36e-07	EASANA	chrX(+):72223352-72225551	UCSC	poly(A) binding protein cytoplasmic 1 like 2B	RBM32B	NM_001042506	645974	ENSG00000184388	7.88	6.63	Yes
GSHG0133228	AGAP7P	down	2.38	3.11e-07	EASANA	chr10(-):51464145-51486327	UCSC	ArfGAP with GTPase domain, ankyrin repeat and PH domain 7, pseudogene	AGAP7 // CTGLF4 // bA109G10.1	NR_126580	653268	ENSG00000264204	7.5	6.25	No
GSHG0030169	PGM5	down	2.38	0.0157	EASANA	chr9(+):70971815-71145977	UCSC	phosphoglucomutase 5	PGMRP	NM_021965	5239	ENSG00000154330	9.35	8.09	No
GSHG0023335	CXCL9	down	2.38	2.21e-05	EASANA	chr4(-):76922497-76928676	UCSC	C-X-C motif chemokine ligand 9	CMK // MIG // crg-10 // Humig // SCYB9	NM_002416	4283	ENSG00000138755	8.47	7.22	No
GSHG0028313	SEMA3C	down	2.37	1.35e-06	EASANA	chr7(-):80371855-80551675	UCSC	semaphorin 3C	SEMAE // SemE	AK304294	10512	ENSG00000075223	9.88	8.64	No
GSHG0029059	ADHFE1	down	2.36	0.00442	EASANA	chr8(+):67344718-67381044	UCSC	alcohol dehydrogenase, iron containing 1	ADHFe1 // FLJ32430	NM_144650	137872	ENSG00000147576	8.88	7.65	No
GSHG0026805	BVES	down	2.36	0.001	EASANA	chr6(-):105544701-105585049	UCSC	blood vessel epicardial substance	HBVES // POP1 // POPDC1	NM_001199563	11149	ENSG00000112276	8.26	7.02	No
GSHG0007242	CD69	down	2.35	0.000677	EASANA	chr12(-):9905082-9916175	UCSC	CD69 molecule	CLEC2C	DQ893175	969	ENSG00000110848	7.67	6.44	No
GSHG0004571	OR51T1	down	2.35	0.00192	EASANA	chr11(+):4903049-4904120	UCSC	olfactory receptor family 51 subfamily T member 1	---	BC172458	401665	ENSG00000176900	7.88	6.65	No
GSHG0028319	CACNA2D1	down	2.35	4.94e-06	EASANA	chr7(-):81575761-82073122	UCSC	calcium voltage-gated channel auxiliary subunit alpha2delta 1	---	NM_000722	781	---	8.51	7.28	No
GSHG0018800	SLC2A10	down	2.34	0.000941	EASANA	chr20(+):45338126-45364986	UCSC	solute carrier family 2 member 10	---	AF248053	81031	---	8.98	7.76	No
GSHG0016570	ACTG2	down	2.34	0.0285	EASANA	chr2(+):74120093-74146779	UCSC	actin, gamma 2, smooth muscle, enteric	ACTA3 // ACTL3 // ACTSG	NM_001615	72	ENSG00000163017	11.82	10.6	No
GSHG0114326	---	down	2.34	0.0154	EASANA	chr22(+):20610506-20610559	UCSC	---	---	JD522527	---	---	9.83	8.61	Yes
GSHG0027591	MUC3A	down	2.34	0.0117	EASANA	chr7(+):100547052-100611619	UCSC	mucin 3A, cell surface associated	---	NM_005960	4584	---	8.6	7.37	No
GSHG0024457	GABRP	down	2.34	0.0222	EASANA	chr5(+):170210707-170241051	UCSC	gamma-aminobutyric acid type A receptor pi subunit	---	AK055205	2568	ENSG00000094755	8.1	6.87	No
GSHG0022664	PARM1	down	2.34	3.68e-05	EASANA	chr4(+):75858285-75975324	UCSC	prostate androgen-regulated mucin-like protein 1	Cipar1 // DKFZP564O0823 // WSC4	NM_015393	25849	ENSG00000169116	10.15	8.92	No
GSHG0014888	KCNK6	down	2.33	0.000242	EASANA	chr19(+):38810481-38819610	UCSC	potassium two pore domain channel subfamily K member 6	K2p6.1 // TWIK-2	NM_004823	9424	ENSG00000099337	8.07	6.85	No
GSHG0006530	PYROXD1	down	2.33	2.66e-09	EASANA	chr12(+):21590538-21624180	UCSC	pyridine nucleotide-disulphide oxidoreductase domain 1	DKFZp762G094 // FLJ22028	NM_024854	79912	ENSG00000121350	8.57	7.35	No
GSHG0003750	ACADSB	down	2.33	0.000981	EASANA	chr10(+):124768429-124817806	UCSC	acyl-CoA dehydrogenase, short/branched chain	ACAD7 // SBCAD	NM_001609	36	ENSG00000196177	9.65	8.43	No
GSHG0029544	SFRP1	down	2.33	0.0115	EASANA	chr8(-):41119477-41166998	UCSC	secreted frizzled related protein 1	FRP // FRP-1 // SARP2	BC036503	6422	ENSG00000104332	8.73	7.51	No
GSHG0029533	PLPP5	down	2.33	0.00138	EASANA	chr8(-):38120652-38126738	UCSC	phospholipid phosphatase 5	PPAPDC1B // DPPL1 // HTPAP	NM_001102559	84513	ENSG00000147535	10.79	9.57	No
GSHG0028482	SLC26A4-AS1	down	2.33	1.84e-08	EASANA	chr7(-):107296961-107302243	UCSC	SLC26A4 antisense RNA 1	---	NR_028137	286002	ENSG00000233705	8.21	6.99	Yes
GSHG0023906	---	down	2.33	0.00208	EASANA	chr5(+):42485811-42485933	UCSC	---	---	DQ157455	---	---	8.33	7.11	No
GSHG0016775	TMEM87B	down	2.31	1.62e-12	EASANA	chr2(+):112812800-112876895	UCSC	transmembrane protein 87B	FLJ14681	NM_032824	84910	ENSG00000153214	9.78	8.57	No
GSHG0032055	MAOB	down	2.31	7.92e-05	EASANA	chrX(-):43625858-43741721	UCSC	monoamine oxidase B	---	NM_000898	4129	ENSG00000069535	8.05	6.84	No
GSHG0000477	TSPAN1	down	2.31	0.00412	EASANA	chr1(+):46640749-46651634	UCSC	tetraspanin 1	NET-1 // TSPAN-1	NM_005727	10103	ENSG00000117472	12.53	11.32	No
GSHG0027625	---	down	2.31	0.000364	EASANA	chr7(+):103085654-103154454	UCSC	---	---	NR_110141	---	---	7.78	6.57	Yes
GSHG0004250	CPEB3	down	2.3	2.08e-08	EASANA	chr10(-):93808395-94050875	UCSC	cytoplasmic polyadenylation element binding protein 3	KIAA0940	NM_014912	22849	ENSG00000107864	8.17	6.97	No
GSHG0026806	POPDC3	down	2.3	0.00388	EASANA	chr6(-):105605775-105627858	UCSC	popeye domain containing 3	bA355M14.1 // MGC22671 // POP3	NM_022361	64208	ENSG00000132429	7.68	6.48	Yes
GSHG0024674	---	down	2.3	7.99e-05	EASANA	chr5(-):14775186-14777143	UCSC	---	---	AF370407	---	---	7.97	6.77	No
GSHG0042254	MIR578	down	2.3	1.02e-09	EASANA	chr4(+):166307394-166307489	UCSC	microRNA 578	MIRN578 // hsa-mir-578	NR_030304	693163	ENSG00000207559	8.04	6.83	No
GSHG0002210	CTBS	down	2.3	0.000278	EASANA	chr1(-):85018806-85040163	UCSC	chitobiase	CTB	NM_004388	1486	ENSG00000117151	9.64	8.44	No
GSHG0046196	FMN1	down	2.29	9.76e-08	EASANA	chr15(-):33057746-33486934	UCSC	formin 1	FMN // LD // DKFZP686C2281 // FLJ45135 // MGC125288 // MGC125289	NM_001277313	342184	ENSG00000248905	7.82	6.62	No
GSHG0028963	ADAM9	down	2.29	6.15e-05	EASANA	chr8(+):38854505-38962780	UCSC	ADAM metallopeptidase domain 9	---	NR_027639	8754	---	10.86	9.66	No
GSHG0016724	IL1R1	down	2.28	0.00738	EASANA	chr2(+):102686836-102805047	UCSC	interleukin 1 receptor type 1	IL1R // IL1RA // CD121A // D2S1473	NM_001320978	3554	ENSG00000115594	10.4	9.21	No
GSHG0007312	RERGL	down	2.28	3.65e-06	EASANA	chr12(-):18233804-18243127	UCSC	RERG like	FLJ22655	NR_104413	79785	ENSG00000111404	8.48	7.29	Yes
GSHG0003668	GSTO2	down	2.28	0.00874	EASANA	chr10(+):106028631-106059616	UCSC	glutathione S-transferase omega 2	---	NM_183239	119391	ENSG00000065621	9.02	7.83	No
GSHG0031536	PAGE4	down	2.28	2.5e-09	EASANA	chrX(+):49593863-49598867	UCSC	PAGE family member 4	GAGEC1 // CT16.7 // PAGE-4	NM_001318877	9506	ENSG00000101951	8.04	6.85	No
GSHG0026582	---	down	2.28	0.0171	EASANA	chr6(-):38874271-38904169	UCSC	---	---	NR_038401	---	---	8.38	7.19	Yes
GSHG0018115	SLC38A11	down	2.27	0.0451	EASANA	chr2(-):165754709-165812035	UCSC	solute carrier family 38 member 11	AVT2 // FLJ39822	NM_173512	151258	ENSG00000169507	9.29	8.1	No
GSHG0018078	NR4A2	down	2.27	0.000103	EASANA	chr2(-):157180944-157189287	UCSC	nuclear receptor subfamily 4 group A member 2	---	NM_006186	---	---	8.69	7.51	No
GSHG0014329	ATP8B1	down	2.27	0.00122	EASANA	chr18(-):55313661-55470327	UCSC	ATPase phospholipid transporting 8B1	BRIC // FIC1 // PFIC1 // ATPIC // PFIC	NM_005603	5205	ENSG00000081923	9.67	8.49	No
GSHG0008509	MRPS31P5	down	2.27	1.06e-08	EASANA	chr13(-):52741847-52865680	UCSC	mitochondrial ribosomal protein S31 pseudogene 5	MRPS31P3	AL137707	100887750	ENSG00000243406	8.27	7.08	No
GSHG0004231	ATAD1	down	2.27	0.00142	EASANA	chr10(-):89511269-89577988	UCSC	ATPase family, AAA domain containing 1	FLJ14600	NR_135914	84896	ENSG00000138138	9.89	8.71	No
GSHG0032510	UTY	down	2.25	0.0139	EASANA	chrY(-):15346461-15592550	UCSC	ubiquitously transcribed tetratricopeptide repeat containing, Y-linked	KDM6AL	NR_047647	7404	ENSG00000183878	9.91	8.74	No
GSHG0133356	GOLM1 // ISCA1	down	2.25	0.00018	EASANA	chr9(-):88641056-88897676	UCSC	golgi membrane protein 1 // iron-sulfur cluster assembly 1	C9orf155 // GOLPH2 // HBLD2 // bA379P1.3 // FLJ23608 // GP73 // hIscA // ISA1 // MGC4276	AK309289	51280 // 81689	ENSG00000135052 // ENSG00000135070	11.93	10.77	No
GSHG0022193	RARRES1	down	2.25	0.0173	EASANA	chr3(-):158414899-158450275	UCSC	retinoic acid receptor responder 1	---	NM_206963	---	---	8.53	7.36	No
GSHG0016294	FKBP1B	down	2.23	3.74e-06	EASANA	chr2(+):24272571-24286549	UCSC	FK506 binding protein 1B	FKBP1L // FKBP12.6 // FKBP9 // OTK4 // PPIase	NR_136539	2281	ENSG00000119782	8.47	7.31	No
GSHG0068912	---	down	2.23	0.0316	EASANA	chr13(-):24895704-24895728	UCSC	---	---	JD536019	---	---	9.24	8.09	Yes
GSHG0003953	MKX	down	2.23	0.0111	EASANA	chr10(-):27961804-28034780	UCSC	mohawk homeobox	C10orf48 // IRXL1 // MGC39616	AK125339	283078	ENSG00000150051	8.6	7.44	No
GSHG0003618	OLMALINC	down	2.23	5.75e-07	EASANA	chr10(+):102133346-102148114	UCSC	oligodendrocyte maturation-associated long intergenic non-coding RNA	C10orf75 // LINC00263 // NCRNA00263 // bA34D15.5 // FLJ12974 // HI-LNC80	NR_026762	90271	ENSG00000235823	9.77	8.62	No
GSHG0099726	---	down	2.23	0.00468	EASANA	chr5(+):175546407-175546438	UCSC	---	---	JD499992	---	---	7.43	6.27	Yes
GSHG0054539	SYNPO2	down	2.23	0.0382	EASANA	chr4(+):119771843-119982393	UCSC	synaptopodin 2	MYOPODIN	NM_001286754	171024	ENSG00000172403	9.56	8.41	No
GSHG0014082	SEC11C	down	2.22	0.000199	EASANA	chr18(+):56807089-56826069	UCSC	SEC11 homolog C, signal peptidase complex subunit	SEC11L3 // SPC21 // SPCS4C	NM_033280	90701	ENSG00000166562	10.66	9.51	No
GSHG0031416	CNKSR2	down	2.21	0.000199	EASANA	chrX(+):21392536-21672812	UCSC	connector enhancer of kinase suppressor of Ras 2	CNK2 // KIAA0902 // KSR2	NM_014927	22866	ENSG00000149970	7.89	6.75	Yes
GSHG0027541	BHLHA15	down	2.21	8e-07	EASANA	chr7(+):97840778-97844752	UCSC	basic helix-loop-helix family member a15	BHLHB8 // bHLHa15 // MIST1	BX648200	168620	ENSG00000180535	8.2	7.05	No
GSHG0027242	CHN2	down	2.21	0.00964	EASANA	chr7(+):29186163-29553950	UCSC	chimerin 2	ARHGAP3 // RhoGAP3	NM_001293069	1124	ENSG00000106069	8.36	7.21	No
GSHG0002515	RORC	down	2.21	0.00262	EASANA	chr1(-):151778549-151804348	UCSC	RAR related orphan receptor C	---	NM_005060	---	---	9.14	8	No
GSHG0024669	DNAH5	down	2.21	0.006	EASANA	chr5(-):13690440-14011855	UCSC	dynein axonemal heavy chain 5	CILD3 // Dnahc5 // HL1 // KTGNR // PCD	NM_001369	1767	ENSG00000039139	8.04	6.9	No
GSHG0023653	SCRG1	down	2.21	0.0111	EASANA	chr4(-):174309297-174327531	UCSC	stimulator of chondrogenesis 1	SCRG-1	BC067829	11341	ENSG00000164106	7.66	6.52	Yes
GSHG0000443	TMEM125	down	2.21	2.01e-12	EASANA	chr1(+):43735665-43739672	UCSC	transmembrane protein 125	MGC17299	NM_144626	128218	ENSG00000179178	8.62	7.48	No
GSHG0009882	C15orf65	down	2.2	0.000661	EASANA	chr15(+):55700723-55710908	UCSC	chromosome 15 open reading frame 65	FLJ27352	NM_001198784	145788	ENSG00000261652	9.68	8.55	No
GSHG0001000	CREB3L4	down	2.2	0.000384	EASANA	chr1(+):153940315-153946839	UCSC	cAMP responsive element binding protein 3 like 4	AIbZIP // ATCE1 // CREB3 // CREB4 // hJAL	NR_045658	148327	ENSG00000143578	9.87	8.73	No
GSHG0022967	CPE	down	2.2	0.00202	EASANA	chr4(+):166300086-166419699	UCSC	carboxypeptidase E	---	NM_001873	1363	ENSG00000109472	11.58	10.45	No
GSHG0132332	---	down	2.2	4.43e-07	EASANA	chr3(-):114511741-114592957	UCSC	---	---	BX648237	---	---	8.72	7.59	No
GSHG0017558	CYP1B1	down	2.19	6.13e-05	EASANA	chr2(-):38294740-38303325	UCSC	cytochrome P450 family 1 subfamily B member 1	GLC3A // CP1B	NM_000104	1545	ENSG00000138061	9.07	7.94	No
GSHG0010195	SYNM	down	2.19	1.84e-05	EASANA	chr15(+):99638420-99675800	UCSC	synemin	DMN // KIAA0353 // SYN	AL833262	23336	ENSG00000182253	8.77	7.64	No
GSHG0004938	RARRES3	down	2.19	0.00122	EASANA	chr11(+):63304273-63313929	UCSC	retinoic acid receptor responder 3	HRASLS4 // TIG3	NM_004585	5920	ENSG00000133321	9.07	7.94	No
GSHG0031333	---	down	2.19	0.0043	EASANA	chrUn_gl000213(-):108007-139339	UCSC	---	---	NM_001257362	---	---	9.58	8.45	Yes
GSHG0142561	---	down	2.19	2.8e-09	EASANA	chr7(+):9766887-9766930	UCSC	---	---	JD286947	---	---	9.25	8.12	No
GSHG0018705	---	down	2.18	0.00902	EASANA	chr20(+):33805758-33806040	UCSC	---	---	BC133653	---	---	11.11	9.98	Yes
GSHG0014815	HPN	down	2.18	0.00928	EASANA	chr19(+):35531410-35557475	UCSC	hepsin	TMPRSS1	X07732	3249	ENSG00000105707	9.57	8.45	No
GSHG0033791	SFTPA2	down	2.18	0.0198	EASANA	chr10(-):81315609-81320217	UCSC	surfactant protein A2	COLEC5 // SP-A2	NM_001320813	729238	ENSG00000185303	8.56	7.43	No
GSHG0052625	GLUD1P7	down	2.18	0.0093	EASANA	chr10(+):48952592-48980339	UCSC	glutamate dehydrogenase 1 pseudogene 7	GLUDP7 // bA342C24.3	NR_111968	414212	ENSG00000265366	10.18	9.06	Yes
GSHG0026038	ENPP1	down	2.18	0.00142	EASANA	chr6(+):132129156-132216295	UCSC	ectonucleotide pyrophosphatase/phosphodiesterase 1	M6S1 // NPPS // PDNP1 // PC-1 // PCA1	NM_006208	5167	ENSG00000197594	8.73	7.6	No
GSHG0002263	FAM69A	down	2.18	4.08e-09	EASANA	chr1(-):93298286-93427079	UCSC	family with sequence similarity 69 member A	FLJ23493	NM_001252273	388650	ENSG00000154511	8.14	7.01	No
GSHG0021237	CPB1	down	2.18	0.0012	EASANA	chr3(+):148545588-148577970	UCSC	carboxypeptidase B1	---	NM_001871	1360	ENSG00000153002	8.03	6.9	No
GSHG0020079	SERHL	down	2.17	0.00122	EASANA	chr22(+):42896585-42908566	UCSC	serine hydrolase-like (pseudogene)	BK126B4.1 // dJ222E13.1 // HS126B42	NR_027786	94009	ENSG00000172250	8.77	7.66	No
GSHG0001832	RAP1GAP	down	2.17	0.0107	EASANA	chr1(-):21922708-21995856	UCSC	RAP1 GTPase activating protein	RAP1GA1 // KIAA0474 // RAP1GAP1 // RAP1GAPII	NM_002885	5909	ENSG00000076864	9.1	7.98	No
GSHG0004759	LDLRAD3	down	2.17	6.5e-05	EASANA	chr11(+):35965531-36253686	UCSC	low density lipoprotein receptor class A domain containing 3	LRAD3	NM_174902	143458	ENSG00000179241	9.63	8.51	No
GSHG0028939	---	down	2.17	0.0042	EASANA	chr8(+):35111862-35114123	UCSC	---	---	BC035108	---	---	7.53	6.41	No
GSHG0024808	PDE4D	down	2.17	0.000318	EASANA	chr5(-):58264870-59783925	UCSC	phosphodiesterase 4D	---	NM_001165899	5144	---	9.42	8.3	No
GSHG0054614	YIPF1	down	2.16	2.21e-05	EASANA	chr1(-):54317392-54356407	UCSC	Yip1 domain family member 1	DJ167A19.1 // FinGER1	NR_135075	54432	ENSG00000058799	9.73	8.62	No
GSHG0016397	---	down	2.16	2.1e-05	EASANA	chr2(+):39664557-39828484	UCSC	---	---	NR_037875	---	---	7.87	6.76	No
GSHG0015946	SLC1A5	down	2.16	0.000941	EASANA	chr19(-):47278140-47291851	UCSC	solute carrier family 1 member 5	---	AK292690	6510	---	9.86	8.76	No
GSHG0133301	PTEN	down	2.16	0.00456	EASANA	chr10(+):89623195-89731686	UCSC	phosphatase and tensin homolog	BZS // MHAM // MMAC1 // PTEN1 // TEP1	NM_001304718	5728	ENSG00000171862	11.48	10.37	No
GSHG0133166	---	down	2.16	0.00824	EASANA	chr8(-):65508692-65711318	UCSC	---	---	AF127090	---	---	8.91	7.8	No
GSHG0026553	FKBP5	down	2.15	0.00706	EASANA	chr6(-):35541362-35704724	UCSC	FK506 binding protein 5	FKBP51 // FKBP54 // P54 // PPIase // Ptg-10	NM_001145775	2289	ENSG00000096060	10.59	9.48	No
GSHG0025998	PLN	down	2.15	0.0448	EASANA	chr6(+):118869426-118882878	UCSC	phospholamban	PLB // CMD1P	NM_002667	5350	ENSG00000198523	8.86	7.75	No
GSHG0025449	RNF144B	down	2.15	0.00162	EASANA	chr6(+):18368779-18469105	UCSC	ring finger protein 144B	IBRDC2 // bA528A10.3	AK302935	255488	ENSG00000137393	10.08	8.98	No
GSHG0022980	GALNT7	down	2.15	0.00204	EASANA	chr4(+):174089904-174245117	UCSC	polypeptide N-acetylgalactosaminyltransferase 7	GALNAC-T7	NM_017423	51809	ENSG00000109586	10.91	9.81	No
GSHG0033363	MGAT4A	down	2.14	0.000884	EASANA	chr2(-):99235569-99347589	UCSC	mannosyl (alpha-1,3-)-glycoprotein beta-1,4-N-acetylglucosaminyltransferase, isozyme A	GnT-4a // GnT-Iva	NM_012214	11320	ENSG00000071073	9.35	8.25	No
GSHG0003916	HACD1	down	2.14	0.00268	EASANA	chr10(-):17631960-17659377	UCSC	3-hydroxyacyl-CoA dehydratase 1	PTPLA // CAP	NM_014241	9200	ENSG00000165996	8.14	7.04	No
GSHG0027189	ITGB8	down	2.14	0.0112	EASANA	chr7(+):20370325-20455381	UCSC	integrin subunit beta 8	---	NM_002214	3696	ENSG00000105855	9.01	7.91	No
GSHG0026729	SLC17A5	down	2.14	6.22e-05	EASANA	chr6(-):74303103-74364057	UCSC	solute carrier family 17 member 5	---	NM_012434	26503	---	10.16	9.06	No
GSHG0024735	LIFR	down	2.14	9.15e-10	EASANA	chr5(-):38475065-38595509	UCSC	leukemia inhibitory factor receptor alpha	CD118	NM_002310	3977	ENSG00000113594	10.75	9.65	No
GSHG0023333	NAAA	down	2.14	0.00554	EASANA	chr4(-):76831806-76862166	UCSC	N-acylethanolamine acid amidase	---	NM_001042402	27163	---	10.83	9.73	No
GSHG0089108	---	down	2.14	0.0265	EASANA	chr22(+):20614822-20614867	UCSC	---	---	JD523646	---	---	9.89	8.79	Yes
GSHG0007486	KRT5	down	2.13	0.0123	EASANA	chr12(-):52908361-52914471	UCSC	keratin 5	EBS2 // KRT5A	M21389	3852	ENSG00000186081	8.42	7.32	No
GSHG0116867	PABPC1L2A	down	2.13	0.000121	EASANA	chrX(-):72297177-72299351	UCSC	poly(A) binding protein cytoplasmic 1 like 2A	RBM32A	NM_001012977	340529	ENSG00000186288	7.39	6.3	No
GSHG0030858	PGM5-AS1	down	2.13	2.2e-05	EASANA	chr9(-):70970080-70972782	UCSC	PGM5 antisense RNA 1	FAM233A	NR_121192	572558	ENSG00000224958	8.41	7.32	No
GSHG0028837	ZDHHC2	down	2.13	1.97e-11	EASANA	chr8(+):17013538-17080246	UCSC	zinc finger DHHC-type containing 2	ZNF372	NM_016353	51201	ENSG00000104219	9.5	8.4	No
GSHG0017189	MIR6810	down	2.12	2.47e-11	EASANA	chr2(+):219135115-219211516	UCSC	microRNA 6810	hsa-mir-6810	NM_015488	102466197	ENSG00000278524	8.77	7.69	No
GSHG0015718	RHPN2	down	2.12	6.45e-11	EASANA	chr19(-):33469499-33555824	UCSC	rhophilin Rho GTPase binding protein 2	---	NM_033103	85415	ENSG00000131941	9.9	8.81	No
GSHG0008634	IRS2	down	2.12	5.88e-05	EASANA	chr13(-):110406184-110438915	UCSC	insulin receptor substrate 2	---	AF073310	8660	ENSG00000185950	8.65	7.57	No
GSHG0008508	NEK3	down	2.12	5.21e-10	EASANA	chr13(-):52706775-52733996	UCSC	NIMA related kinase 3	HSPK36 // MGC29949	NM_002498	4752	ENSG00000136098	8.73	7.65	No
GSHG0006885	LRRIQ1	down	2.12	0.00172	EASANA	chr12(+):85430098-85638875	UCSC	leucine rich repeats and IQ motif containing 1	---	NM_001079910	84125	---	7.64	6.56	No
GSHG0028399	GJC3	down	2.12	2.01e-06	EASANA	chr7(-):99520892-99527243	UCSC	gap junction protein gamma 3	GJE1 // CX30.2	NM_181538	349149	ENSG00000176402	8.42	7.34	Yes
GSHG0027658	TES	down	2.12	0.000964	EASANA	chr7(+):115850547-115898835	UCSC	testin LIM domain protein	DKFZP586B2022 // TESS-2 // TESTIN	NM_015641	26136	ENSG00000135269	10.32	9.23	No
GSHG0134265	---	down	2.11	0.043	EASANA	chr1(+):240074963-240078744	UCSC	---	---	AK095715	---	---	8.13	7.06	Yes
GSHG0001408	MIR205	down	2.11	9.88e-05	EASANA	chr1(+):209602165-209605890	UCSC	microRNA 205	MIRN205 // hsa-mir-205	AX746785	406988	ENSG00000276335	8.76	7.68	No
GSHG0009836	---	down	2.11	0.000223	EASANA	chr15(-):45115605-45117773	UCSC	---	---	AK090738	---	---	8.95	7.87	No
GSHG0008224	DNAJC3	down	2.11	0.00152	EASANA	chr13(+):96329393-96447243	UCSC	DnaJ heat shock protein family (Hsp40) member C3	---	NM_006260	5611	---	10.06	8.98	No
GSHG0026750	PGM3	down	2.11	5.74e-05	EASANA	chr6(-):83874592-83903655	UCSC	phosphoglucomutase 3	AGM1 // DKFZP434B187 // PAGM	NM_001199917	5238	ENSG00000013375	10.16	9.09	No
GSHG0023608	CTSO	down	2.11	6.37e-05	EASANA	chr4(-):156845278-156875054	UCSC	cathepsin O	CTSO1	NM_001334	1519	ENSG00000256043	9.78	8.7	No
GSHG0051660	GSTT2 // GSTT2B	down	2.11	0.0101	EASANA	chr22(+):24322219-24326106	UCSC	glutathione S-transferase theta 2 (gene/pseudogene) // glutathione S-transferase theta 2B (gene/pseudogene)	GSTT2P	NR_126445	2953 // 653689	ENSG00000099984 // ENSG00000133433	8.43	7.35	No
GSHG0028841	SLC7A2	down	2.1	0.0021	EASANA	chr8(+):17354597-17428076	UCSC	solute carrier family 7 member 2	ATRC2 // CAT-2 // HCAT2	NM_001008539	6542	ENSG00000003989	9.41	8.34	No
GSHG0026658	ADGRF1	down	2.1	0.027	EASANA	chr6(-):46965440-47010099	UCSC	adhesion G protein-coupled receptor F1	GPR110 // hGPCR36 // PGR19	NM_153840	266977	ENSG00000153292	8.02	6.95	No
GSHG0098635	---	down	2.1	0.00244	EASANA	chr5(-):58854468-58854550	UCSC	---	---	JD378040	---	---	9.64	8.57	No
GSHG0017044	DNAJC10	down	2.09	3.89e-05	EASANA	chr2(+):183580768-183644752	UCSC	DnaJ heat shock protein family (Hsp40) member C10	ERdj5 // PDIA19	NR_073367	54431	ENSG00000077232	10.71	9.65	No
GSHG0010672	HOMER2	down	2.09	0.0016	EASANA	chr15(-):83509838-83621476	UCSC	homer scaffolding protein 2	---	NM_199330	---	---	10.6	9.54	No
GSHG0133861	C10orf11	down	2.09	0.00406	EASANA	chr10(+):77191404-78319925	UCSC	chromosome 10 open reading frame 11	CDA017 // OCA7	NM_001305581	83938	ENSG00000148655	8.52	7.46	No
GSHG0028938	UNC5D	down	2.09	0.002	EASANA	chr8(+):35092975-35654067	UCSC	unc-5 netrin receptor D	KIAA1777 // Unc5h4	NM_080872	137970	ENSG00000156687	7.67	6.61	No
GSHG0028590	MKLN1-AS	down	2.09	0.000198	EASANA	chr7(-):130994503-131012538	UCSC	MKLN1 antisense RNA	MKLN1-AS2	NR_125364	100506881	ENSG00000236753	8.31	7.25	No
GSHG0025895	PM20D2	down	2.09	0.000159	EASANA	chr6(+):89855767-89875288	UCSC	peptidase M20 domain containing 2	ACY1L2 // bA63L7.3	NM_001010853	135293	ENSG00000146281	10.75	9.69	No
GSHG0002145	TACSTD2	down	2.08	0.00488	EASANA	chr1(-):59041097-59043823	UCSC	tumor-associated calcium signal transducer 2	M1S1 // EGP-1 // GA733-1 // TROP2	NM_002353	4070	ENSG00000184292	10.36	9.3	No
GSHG0020016	KDELR3	down	2.08	0.0139	EASANA	chr22(+):38864067-38879450	UCSC	KDEL endoplasmic reticulum protein retention receptor 3	---	NM_006855	11015	ENSG00000100196	10.02	8.96	No
GSHG0019966	SLC5A1	down	2.08	0.00188	EASANA	chr22(+):32439019-32509016	UCSC	solute carrier family 5 member 1	SGLT1 // D22S675 // NAGT	NM_000343	6523	ENSG00000100170	8.38	7.32	No
GSHG0019283	PMEPA1	down	2.08	0.00504	EASANA	chr20(-):56223448-56286592	UCSC	prostate transmembrane protein, androgen induced 1	TMEPAI // STAG1	NM_199171	56937	ENSG00000124225	11.15	10.09	No
GSHG0016753	GCC2	down	2.08	7.88e-05	EASANA	chr2(+):109065017-109125853	UCSC	GRIP and coiled-coil domain containing 2	---	NR_028063	9648	---	9.88	8.83	No
GSHG0001459	C1orf115	down	2.08	6.78e-09	EASANA	chr1(+):220863187-220872499	UCSC	chromosome 1 open reading frame 115	FLJ14146	AK125403	79762	ENSG00000162817	8.95	7.9	No
GSHG0054982	TMEM30B	down	2.08	0.005	EASANA	chr14(-):61744088-61748530	UCSC	transmembrane protein 30B	CDC50B	NM_001017970	161291	ENSG00000182107	9.6	8.54	No
GSHG0036864	MIR154	down	2.08	3.77e-05	EASANA	chr14(+):101526092-101526175	UCSC	microRNA 154	MIRN154 // hsa-mir-154	NR_029704	406946	ENSG00000207978	8.99	7.93	Yes
GSHG0004095	SLC16A9	down	2.08	1.66e-05	EASANA	chr10(-):61410522-61495760	UCSC	solute carrier family 16 member 9	C10orf36 // FLJ43803 // MCT9	AK125791	220963	ENSG00000165449	8.22	7.16	No
GSHG0028454	SLC26A5	down	2.08	0.000138	EASANA	chr7(-):102993177-103086624	UCSC	solute carrier family 26 member 5	PRES // DFNB61	NR_135802	375611	ENSG00000170615	7.65	6.59	Yes
GSHG0026541	SPDEF	down	2.08	0.00642	EASANA	chr6(-):34505579-34524110	UCSC	SAM pointed domain containing ETS transcription factor	bA375E1.3 // PDEF	NM_012391	25803	ENSG00000124664	11.14	10.09	No
GSHG0024172	DMXL1	down	2.08	5.44e-07	EASANA	chr5(+):118406782-118584824	UCSC	Dmx like 1	---	NM_005509	1657	ENSG00000172869	10.81	9.75	No
GSHG0023876	IL7R	down	2.08	1.5e-05	EASANA	chr5(+):35856977-35879698	UCSC	interleukin 7 receptor	---	NR_120485	3575	---	7.98	6.92	No
GSHG0011335	MARVELD3	down	2.07	0.000605	EASANA	chr16(+):71660056-71675866	UCSC	MARVEL domain containing 3	MRVLDC3	NM_001271329	91862	ENSG00000140832	8.67	7.61	No
GSHG0010451	ALDH1A2	down	2.07	0.000803	EASANA	chr15(-):58245622-58571462	UCSC	aldehyde dehydrogenase 1 family member A2	RALDH2	AK294981	8854	ENSG00000128918	7.77	6.72	No
GSHG0010440	CCPG1 // DYX1C1 // DYX1C1-CCPG1 // MIR628	down	2.07	0.000319	EASANA	chr15(-):55647421-55800432	UCSC	cell cycle progression 1 // dyslexia susceptibility 1 candidate 1 // DYX1C1-CCPG1 readthrough (NMD candidate) // microRNA 628	MIRN628 // CILD25 // CPR8 // DNAAF4 // EKN1 // FLJ37882 // hsa-mir-628 // KIAA1254	NR_037923	100533483 // 161582 // 693213 // 9236	ENSG00000207964 // ENSG00000256061 // ENSG00000260916 // ENSG00000261771	9.36	8.31	No
GSHG0009366	TXNDC16	down	2.07	0.00344	EASANA	chr14(-):52897309-53019301	UCSC	thioredoxin domain containing 16	---	NM_020784	57544	---	9.56	8.51	No
GSHG0028905	EPHX2	down	2.07	0.00146	EASANA	chr8(+):27348519-27402439	UCSC	epoxide hydrolase 2	---	NM_001979	2053	ENSG00000120915	8.84	7.79	No
GSHG0022788	EGF	down	2.07	1.84e-06	EASANA	chr4(+):110834038-110934235	UCSC	epidermal growth factor	---	NM_001963	1950	---	8	6.95	No
GSHG0022553	NSUN7	down	2.07	0.0191	EASANA	chr4(+):40751914-40812000	UCSC	NOP2/Sun RNA methyltransferase family member 7	FLJ14001	NM_024677	79730	ENSG00000179299	8.73	7.68	No
GSHG0007985	TNFRSF19	down	2.06	0.00404	EASANA	chr13(+):24144509-24250243	UCSC	TNF receptor superfamily member 19	TAJ // TAJ-alpha // TRADE // TROY	NM_148957	55504	ENSG00000127863	8.68	7.64	No
GSHG0029577	---	down	2.06	0.0235	EASANA	chr8(-):54427731-54436491	UCSC	---	---	AK056897	---	---	8.72	7.68	No
GSHG0002958	ESRRG	down	2.06	0.00544	EASANA	chr1(-):216676588-217262987	UCSC	estrogen related receptor gamma	NR3B3	NM_206595	2104	ENSG00000196482	8.42	7.38	No
GSHG0023365	TMEM150C	down	2.06	0.00434	EASANA	chr4(-):83405604-83483510	UCSC	transmembrane protein 150C	FLJ12993	NM_001080506	441027	ENSG00000249242	10.17	9.13	No
GSHG0021405	---	down	2.06	0.0008	EASANA	chr3(+):186650324-186652182	UCSC	---	---	AK130364	---	---	8.21	7.17	No
GSHG0016855	FAR2P2	down	2.05	0.0168	EASANA	chr2(-):131174328-131186119	UCSC	fatty acyl-CoA reductase 2 pseudogene 2	---	NR_046260	100216479	ENSG00000178162	9.15	8.11	No
GSHG0015128	KLK2	down	2.05	0.0463	EASANA	chr19(+):51374000-51383822	UCSC	kallikrein related peptidase 2	---	NR_045763	3817	ENSG00000167751	12.53	11.49	No
GSHG0013393	KRT15 // MIR6510	down	2.05	0.0139	EASANA	chr17(-):39669998-39678665	UCSC	keratin 15 // microRNA 6510	CK15 // hsa-mir-6510 // K15 // K1CO	AK122864	102466658 // 3866	ENSG00000171346 // ENSG00000276252	8.34	7.3	No
GSHG0012233	SHISA6	down	2.05	0.000124	EASANA	chr17(+):11144740-11467380	UCSC	shisa family member 6	FLJ45455	NM_207386	388336	ENSG00000188803	8.69	7.66	Yes
GSHG0009405	DHRS7	down	2.05	0.00354	EASANA	chr14(-):60610837-60636582	UCSC	dehydrogenase/reductase 7	retDSR4 // SDR34C1	NM_001322280	51635	ENSG00000100612	11.54	10.5	No
GSHG0006154	SLC35F2	down	2.05	0.000264	EASANA	chr11(-):107661718-107799020	UCSC	solute carrier family 35 member F2	FLJ13018	AK128062	54733	ENSG00000110660	9.13	8.09	No
GSHG0005208	BIRC3	down	2.05	0.00284	EASANA	chr11(+):102188181-102210132	UCSC	baculoviral IAP repeat containing 3	API2 // c-IAP2 // cIAP2 // hiap-1 // MALT2 // MIHC // RNF49	NM_182962	330	ENSG00000023445	8.48	7.45	No
GSHG0004100	ANK3	down	2.05	2.41e-05	EASANA	chr10(-):61786058-62493284	UCSC	ankyrin 3, node of Ranvier (ankyrin G)	---	NM_001204403	288	ENSG00000151150	9.49	8.45	No
GSHG0003624	SEMA4G	down	2.05	5.86e-05	EASANA	chr10(+):102729280-102745372	UCSC	semaphorin 4G	---	BC051030	57715	---	8.14	7.11	Yes
GSHG0030113	GLIPR2	down	2.05	0.00292	EASANA	chr9(+):36136533-36163910	UCSC	GLI pathogenesis related 2	C9orf19 // GAPR-1	NR_104641	152007	ENSG00000122694	9.57	8.53	No
GSHG0025772	---	down	2.05	0.0104	EASANA	chr6(+):44698854-44705091	UCSC	---	---	BX647715	---	---	8.07	7.03	Yes
GSHG0018183	PDE11A	down	2.04	0.0067	EASANA	chr2(-):178487972-178973084	UCSC	phosphodiesterase 11A	---	NM_001077197	50940	ENSG00000128655	8.22	7.19	No
GSHG0014679	NWD1	down	2.04	0.000642	EASANA	chr19(+):16830787-16928774	UCSC	NACHT and WD repeat domain containing 1	---	NM_001290355	284434	ENSG00000188039	8.6	7.56	No
GSHG0014590	CNN1	down	2.04	0.0457	EASANA	chr19(+):11649532-11661139	UCSC	calponin 1	Sm-Calp // SMCC	NM_001308342	1264	ENSG00000130176	10.32	9.29	No
GSHG0001439	RPS6KC1	down	2.04	1.03e-06	EASANA	chr1(+):213224575-213446810	UCSC	ribosomal protein S6 kinase C1	humS6PKh1	NM_012424	26750	ENSG00000136643	9.43	8.41	No
GSHG0013893	PTPRM	down	2.04	0.000162	EASANA	chr18(+):7566780-9055974	UCSC	protein tyrosine phosphatase, receptor type M	---	BC051651	5797	---	9.41	8.38	No
GSHG0009890	---	down	2.04	7.82e-05	EASANA	chr15(+):57669344-57699474	UCSC	---	---	BC015433	---	---	7.99	6.97	Yes
GSHG0001077	FCER1A	down	2.04	0.000475	EASANA	chr1(+):159259496-159278013	UCSC	Fc fragment of IgE receptor Ia	FCE1A	X06948	2205	ENSG00000179639	8.02	6.99	Yes
GSHG0004699	ANO5	down	2.04	0.00206	EASANA	chr11(+):22214722-22304913	UCSC	anoctamin 5	LGMD2L // TMEM16E // GDD1	NM_213599	203859	ENSG00000171714	7.82	6.8	No
GSHG0004586	OR56B1 // TRIM22	down	2.04	0.0137	EASANA	chr11(+):5687321-5821759	UCSC	olfactory receptor family 56 subfamily B member 1 // tripartite motif containing 22	OR56B1P // GPSTAF50 // RNF94 // STAF50	AK308796	10346 // 387748	ENSG00000132274 // ENSG00000181023	8.87	7.84	No
GSHG0025810	FAM83B	down	2.04	0.00538	EASANA	chr6(+):54711568-54809895	UCSC	family with sequence similarity 83 member B	---	NM_001010872	222584	---	7.28	6.25	Yes
GSHG0024706	AMACR // C1QTNF3 // C1QTNF3-AMACR	down	2.04	0.0423	EASANA	chr5(-):33987091-34124640	UCSC	alpha-methylacyl-CoA racemase // C1q and tumor necrosis factor related protein 3 // C1QTNF3-AMACR readthrough (NMD candidate)	2310005P21Rik // Corcs // Cors // Cors-26 // CTRP3 // RACE	NR_037951	100534612 // 114899 // 23600	ENSG00000082196 // ENSG00000242110 // ENSG00000273294	11.57	10.54	No
GSHG0136602	---	down	2.03	4.05e-12	EASANA	chr15(-):20444687-20444718	UCSC	---	---	JD444902	---	---	9.94	8.92	Yes
GSHG0025965	AMD1	down	2.03	0.000278	EASANA	chr6(+):111135824-111216915	UCSC	adenosylmethionine decarboxylase 1	SAMDC	NM_001287215	262	ENSG00000123505	11.66	10.64	No
GSHG0023191	ARAP2	down	2.03	2.93e-10	EASANA	chr4(-):35949844-36245979	UCSC	ArfGAP with RhoGAP domain, ankyrin repeat and PH domain 2	CENTD1 // PARX	NM_015230	116984	ENSG00000047365	7.72	6.7	No
GSHG0011214	MT1JP	down	2.02	0.0195	EASANA	chr16(+):56669651-56670998	UCSC	metallothionein 1J, pseudogene	MT1 // MT1J // MT1NP // MTB	NR_036677	4498	ENSG00000255986	10.92	9.91	No
GSHG0004380	CCDC186 // MIR2110	down	2.02	0.000955	EASANA	chr10(-):115880623-115933979	UCSC	coiled-coil domain containing 186 // microRNA 2110	C10orf118 // FLJ10188 // FLJ35301 // hsa-mir-2110	NR_135815	100302224 // 55088	ENSG00000165813 // ENSG00000238742	10.2	9.18	No
GSHG0118808	ADRB1	down	2.02	0.0024	EASANA	chr10(+):115803803-115808568	UCSC	adrenoceptor beta 1	ADRB1R	AF272890	153	ENSG00000043591	8.79	7.78	No
GSHG0030848	PGM5P2	down	2.02	0.00718	EASANA	chr9(-):69080240-69147854	UCSC	phosphoglucomutase 5 pseudogene 2	---	NR_002836	595135	ENSG00000277778	8.52	7.51	No
GSHG0016066	ZNF350	down	2.01	0.00458	EASANA	chr19(-):52467594-52490079	UCSC	zinc finger protein 350	ZBRK1 // ZFQR	NM_021632	59348	ENSG00000256683	9.83	8.82	No
GSHG0013149	RASD1	down	2.01	4.86e-07	EASANA	chr17(-):17397755-17399709	UCSC	ras related dexamethasone induced 1	AGS1 // DEXRAS1	NM_016084	51655	ENSG00000108551	8.19	7.18	No
GSHG0006256	TRIM29	down	2.01	4.37e-05	EASANA	chr11(-):119981995-120008863	UCSC	tripartite motif containing 29	ATDC // FLJ36085	NM_012101	23650	ENSG00000137699	8.08	7.08	No
GSHG0027674	CPED1	down	2.01	0.00938	EASANA	chr7(+):120628751-120937497	UCSC	cadherin like and PC-esterase domain containing 1	C7orf58 // FLJ21986	NM_024913	79974	ENSG00000106034	8.89	7.88	No
GSHG0026254	SERPINB6	down	2.01	0.0017	EASANA	chr6(-):2948394-2972399	UCSC	serpin family B member 6	---	NM_004568	5269	---	10.24	9.23	No
GSHG0024111	RHOBTB3	down	2.01	0.0012	EASANA	chr5(+):95053337-95132071	UCSC	Rho related BTB domain containing 3	KIAA0878	NM_014899	22836	ENSG00000164292	9.97	8.96	No
GSHG0125090	---	down	2.01	1.44e-07	EASANA	chr1(-):224124526-224124557	UCSC	---	---	JD112946	---	---	8.74	7.73	Yes
GSHG0001688	PEX10	down	2	0.00694	EASANA	chr1(-):2336243-2344010	UCSC	peroxisomal biogenesis factor 10	RNF69	NM_153818	5192	ENSG00000157911	10.09	9.09	No
GSHG0011378	CENPN	down	2	0.0174	EASANA	chr16(+):81040103-81066700	UCSC	centromere protein N	C16orf60 // BM039 // FLJ13607 // FLJ22660	NM_001100625	55839	ENSG00000166451	10.81	9.81	No
GSHG0010304	MEIS2	down	2	0.0156	EASANA	chr15(-):37183223-37393522	UCSC	Meis homeobox 2	HsT18361 // MRG1	NM_002399	4212	ENSG00000134138	8.85	7.85	No
GSHG0008092	COG3	down	2	0.000205	EASANA	chr13(+):46039030-46110836	UCSC	component of oligomeric golgi complex 3	---	NM_031431	83548	---	10.58	9.58	No
GSHG0007684	SOCS2-AS1	down	2	3.8e-05	EASANA	chr12(-):93936240-93965544	UCSC	SOCS2 antisense RNA 1	---	AK054607	144481	ENSG00000246985	8.54	7.54	No
GSHG0005568	RIC3	down	2	3.55e-05	EASANA	chr11(-):8127597-8190590	UCSC	RIC3 acetylcholine receptor chaperone	AYST720 // FLJ11608 // PRO1385	NR_045405	79608	ENSG00000166405	7.89	6.89	No
GSHG0143366	---	down	2	0.000379	EASANA	chr8(+):17081051-17083288	UCSC	---	---	AK123645	---	---	7.87	6.87	No
GSHG0024139	MAN2A1	down	2	2.92e-09	EASANA	chr5(+):109025067-109205326	UCSC	mannosidase alpha class 2A member 1	---	NM_002372	4124	---	8.94	7.93	No
GSHG0022827	FGF2	down	2	0.0178	EASANA	chr4(+):123747863-123819390	UCSC	fibroblast growth factor 2	FGFB	NM_002006	2247	ENSG00000138685	8.08	7.08	No
GSHG0021566	SATB1	down	2	0.0439	EASANA	chr3(-):18386880-18487080	UCSC	SATB homeobox 1	---	NM_001322874	6304	ENSG00000182568	9.28	8.28	No
GSHG0020636	KCNH8	down	2	0.0207	EASANA	chr3(+):19189970-19577136	UCSC	potassium voltage-gated channel subfamily H member 8	elk3 // Kv12.1	NM_144633	131096	ENSG00000183960	7.99	6.99	Yes
GSHG0019726	TFF3	down	1.99	0.0433	EASANA	chr21(-):43731777-43735761	UCSC	trefoil factor 3	HITF // ITF	NM_003226	7033	ENSG00000160180	10.16	9.18	Yes
GSHG0011223	HERPUD1	down	1.99	0.00072	EASANA	chr16(+):56966002-56977793	UCSC	homocysteine inducible ER protein with ubiquitin like domain 1	HERP // KIAA0025 // Mif1 // SUP	NM_014685	9709	ENSG00000051108	11.34	10.35	No
GSHG0008511	VPS36	down	1.99	7.94e-05	EASANA	chr13(-):52986737-53024813	UCSC	vacuolar protein sorting 36 homolog	C13orf9 // CGI-145 // Eap45	NM_016075	51028	ENSG00000136100	8.97	7.97	No
GSHG0008473	LCP1	down	1.99	0.00836	EASANA	chr13(-):46700059-46756459	UCSC	lymphocyte cytosolic protein 1	CP64 // L-PLASTIN // LC64P // PLS2	NM_002298	3936	ENSG00000136167	12.06	11.06	No
GSHG0005285	TAGLN	down	1.99	0.0296	EASANA	chr11(+):117070040-117075509	UCSC	transgelin	DKFZp686P11128 // SM22 // SMCC // TAGLN1 // WS3-10	NM_003186	6876	ENSG00000149591	11.28	10.29	No
GSHG0025640	---	down	1.99	0.00438	EASANA	chr6(+):32861953-32871535	UCSC	---	---	NR_037178	---	---	9.41	8.42	No
GSHG0002817	B3GALT2	down	1.99	0.000298	EASANA	chr1(-):193147860-193155743	UCSC	beta-1,3-galactosyltransferase 2	beta3Gal-T2	NM_003783	8707	ENSG00000162630	7.69	6.7	No
GSHG0027062	SFT2D1	down	1.99	0.00684	EASANA	chr6(-):166733213-166756094	UCSC	SFT2 domain containing 1	C6orf83 // MGC19825 // pRGR1	NR_130114	113402	ENSG00000198818	9.45	8.45	No
GSHG0002802	FAM129A	down	1.99	0.00766	EASANA	chr1(-):184729746-184943718	UCSC	family with sequence similarity 129 member A	---	NM_052966	116496	---	9.37	8.38	No
GSHG0001046	TMEM79	down	1.98	5.1e-09	EASANA	chr1(+):156252704-156262236	UCSC	transmembrane protein 79	FLJ16057 // FLJ32254 // MATT // MGC13102	NR_026678	84283	ENSG00000163472	8.73	7.74	No
GSHG0032455	RPS4Y1	down	1.98	0.0187	EASANA	chrY(+):2709623-2734997	UCSC	ribosomal protein S4, Y-linked 1	RPS4Y // MGC119100 // MGC5070 // S4	NM_001008	6192	ENSG00000129824	10.35	9.37	No
GSHG0032219	TSPAN6	down	1.98	0.00158	EASANA	chrX(-):99882106-99892101	UCSC	tetraspanin 6	TM4SF6 // T245 // TSPAN-6	NM_001278743	7105	ENSG00000000003	10.09	9.11	No
GSHG0000483	FAAH	down	1.98	3.53e-05	EASANA	chr1(+):46859939-46879520	UCSC	fatty acid amide hydrolase	FAAH-1	NM_001441	2166	ENSG00000117480	9.08	8.09	No
GSHG0028913	FZD3	down	1.98	3.34e-07	EASANA	chr8(+):28351722-28431784	UCSC	frizzled class receptor 3	---	NM_145866	7976	ENSG00000104290	8.53	7.55	No
GSHG0026307	NEDD9	down	1.98	1.88e-08	EASANA	chr6(-):11183532-11382581	UCSC	neural precursor cell expressed, developmentally down-regulated 9	CAS-L // CASS2 // HEF1	NR_073131	4739	ENSG00000111859	9.05	8.06	No
GSHG0024378	GPX3	down	1.98	0.00044	EASANA	chr5(+):150399999-150408557	UCSC	glutathione peroxidase 3	---	NM_002084	2878	ENSG00000211445	9.22	8.23	No
GSHG0024047	F2RL1	down	1.98	0.003	EASANA	chr5(+):76114833-76131140	UCSC	F2R like trypsin receptor 1	GPR11 // PAR2	NM_005242	2150	ENSG00000164251	8.95	7.97	No
GSHG0020531	CHL1	down	1.98	0.00146	EASANA	chr3(+):238279-451095	UCSC	cell adhesion molecule L1 like	CALL // FLJ44930 // L1CAM2 // MGC132578	NM_006614	10752	ENSG00000134121	7.78	6.79	No
GSHG0002095	TTC39A	down	1.97	0.0126	EASANA	chr1(-):51752930-51810788	UCSC	tetratricopeptide repeat domain 39A	---	NM_001144832	22996	---	9.48	8.51	No
GSHG0011414	CRISPLD2	down	1.97	3.96e-05	EASANA	chr16(+):84853584-84943116	UCSC	cysteine rich secretory protein LCCL domain containing 2	LCRISP2 // DKFZP434B044	NM_031476	83716	ENSG00000103196	8.93	7.95	No
GSHG0001281	PLA2G4A	down	1.97	0.00238	EASANA	chr1(+):186798032-186958113	UCSC	phospholipase A2 group IVA	PLA2G4 // cPLA2-alpha	NM_024420	5321	ENSG00000116711	7.93	6.95	No
GSHG0009037	LINC01146	down	1.97	0.0285	EASANA	chr14(+):88490894-88553686	UCSC	long intergenic non-protein coding RNA 1146	---	NR_046094	283587	ENSG00000258867	7.43	6.45	No
GSHG0015604	CPAMD8	down	1.97	4e-10	EASANA	chr19(-):17003758-17137625	UCSC	C3 and PZP like, alpha-2-macroglobulin domain containing 8	K-CAP // KIAA1283 // VIP	NM_015692	27151	ENSG00000160111	7.76	6.78	No
GSHG0024341	SH3RF2	down	1.97	5.78e-07	EASANA	chr5(+):145316126-145461336	UCSC	SH3 domain containing ring finger 2	PPP1R39 // FLJ23654 // Hepp1 // POSHER // RNF158	AL833297	153769	ENSG00000156463	8.12	7.14	No
GSHG0023862	NPR3	down	1.97	0.023	EASANA	chr5(+):32710743-32791830	UCSC	natriuretic peptide receptor 3	ANPRC // C5orf23 // NPRC // FLJ14054 // GUCY2B	NM_001204376	4883	ENSG00000113389	8.32	7.35	No
GSHG0055052	FAM174B	down	1.96	4.6e-10	EASANA	chr15(-):93160678-93277304	UCSC	family with sequence similarity 174 member B	LOC400451 // MGC102891	BC110328	400451	ENSG00000185442	9.93	8.96	No
GSHG0031064	LPAR1	down	1.96	0.0049	EASANA	chr9(-):113635544-113801526	UCSC	lysophosphatidic acid receptor 1	EDG2 // edg-2 // Gpcr26 // GPR26 // LPA1 // Mrec1.3 // rec.1.3 // vzg-1	BC036034	1902	ENSG00000198121	9.13	8.16	No
GSHG0043130	SAMD5	down	1.96	0.0153	EASANA	chr6(+):147829828-147891157	UCSC	sterile alpha motif domain containing 5	dJ875H10.1	NM_001030060	389432	ENSG00000203727	7.54	6.57	Yes
GSHG0024216	CDC42SE2	down	1.96	0.000982	EASANA	chr5(+):130599702-130730380	UCSC	CDC42 small effector 2	FLJ21967 // SPEC2	NM_020240	56990	ENSG00000158985	10.32	9.35	No
GSHG0022740	PDLIM5	down	1.96	3.55e-05	EASANA	chr4(+):95373008-95589378	UCSC	PDZ and LIM domain 5	---	NM_006457	10611	---	10.36	9.38	No
GSHG0022120	GK5	down	1.96	0.00044	EASANA	chr3(-):141876369-141944449	UCSC	glycerol kinase 5 (putative)	MGC40579	NR_033289	256356	ENSG00000175066	9.8	8.83	No
GSHG0132587	ABCA5	down	1.95	0.00142	EASANA	chr17(-):67240460-67323323	UCSC	ATP binding cassette subfamily A member 5	EST90625	NM_172232	23461	ENSG00000154265	8.71	7.75	No
GSHG0006740	ERBB3	down	1.95	0.000177	EASANA	chr12(+):56473809-56497291	UCSC	erb-b2 receptor tyrosine kinase 3	LCCS2 // HER3	NM_001982	2065	ENSG00000065361	10.28	9.31	No
GSHG0032235	ZMAT1	down	1.95	0.0118	EASANA	chrX(-):101137260-101187039	UCSC	zinc finger matrin-type 1	---	NM_001282401	84460	---	9.16	8.2	No
GSHG0028308	MAGI2	down	1.95	0.00588	EASANA	chr7(-):77646370-79082890	UCSC	membrane associated guanylate kinase, WW and PDZ domain containing 2	ACVRIP1 // AIP1 // ARIP1 // KIAA0705 // MAGI-2	NM_001301128	9863	ENSG00000187391	7.75	6.79	Yes
GSHG0023482	NDST4	down	1.95	0.000301	EASANA	chr4(-):115748929-116035032	UCSC	N-deacetylase and N-sulfotransferase 4	---	NM_022569	64579	ENSG00000138653	7.25	6.29	Yes
GSHG0000647	NEXN	down	1.94	0.02	EASANA	chr1(+):78354200-78409576	UCSC	nexilin F-actin binding protein	NELIN // nexilin	NM_144573	91624	ENSG00000162614	8.53	7.57	No
GSHG0004664	NUCB2	down	1.94	0.000398	EASANA	chr11(+):17281887-17371521	UCSC	nucleobindin 2	NEFA	AK097398	4925	ENSG00000070081	10.51	9.55	No
GSHG0143849	---	down	1.94	0.00226	EASANA	chr9(+):69512872-69512965	UCSC	---	---	JD026268	---	---	9.4	8.44	Yes
GSHG0029500	KIF13B	down	1.94	0.0017	EASANA	chr8(-):28924795-29120641	UCSC	kinesin family member 13B	---	NM_015254	23303	---	9.53	8.57	No
GSHG0025760	VEGFA	down	1.94	0.000479	EASANA	chr6(+):43737946-43754221	UCSC	vascular endothelial growth factor A	VEGF // VEGF-A // VPF	NM_003376	7422	ENSG00000112715	10.49	9.53	No
GSHG0021260	P2RY1	down	1.94	0.0392	EASANA	chr3(+):152552482-152559228	UCSC	purinergic receptor P2Y1	P2Y1	NM_002563	5028	ENSG00000169860	8.27	7.31	No
GSHG0132316	---	down	1.93	0.00894	EASANA	chr13(-):100738285-100741197	UCSC	---	---	NR_132422	---	---	9.21	8.26	No
GSHG0013685	WIPI1	down	1.93	0.00788	EASANA	chr17(-):66417422-66453665	UCSC	WD repeat domain, phosphoinositide interacting 1	ATG18 // ATG18A // FLJ10055 // WIPI49	NR_135471	55062	ENSG00000070540	9.65	8.7	No
GSHG0007186	PARP11	down	1.93	3.15e-06	EASANA	chr12(-):3900213-3982614	UCSC	poly(ADP-ribose) polymerase family member 11	---	BC031073	57097	---	8.4	7.45	No
GSHG0000714	SLC44A3	down	1.93	6.24e-08	EASANA	chr1(+):95285898-95360803	UCSC	solute carrier family 44 member 3	CTL3 // MGC45474	NM_001258343	126969	ENSG00000143036	8.8	7.85	No
GSHG0002980	TLR5	down	1.93	4.9e-12	EASANA	chr1(-):223282748-223316624	UCSC	toll like receptor 5	SLEB1 // FLJ10052 // MGC126430 // MGC126431 // TIL3	NM_003268	7100	ENSG00000187554	8.28	7.33	No
GSHG0024995	EPB41L4A	down	1.93	0.00332	EASANA	chr5(-):111478138-111755010	UCSC	erythrocyte membrane protein band 4.1 like 4A	---	NM_022140	64097	---	8.47	7.53	No
GSHG0024771	---	down	1.93	7.75e-08	EASANA	chr5(-):43586469-43587648	UCSC	---	---	BC018676	---	---	11.8	10.85	No
GSHG0002349	OVGP1	down	1.93	1.34e-06	EASANA	chr1(-):111956937-111970400	UCSC	oviductal glycoprotein 1	MUC9 // CHIT5	NM_002557	5016	ENSG00000085465	8.12	7.17	Yes
GSHG0023395	PPM1K	down	1.93	0.000896	EASANA	chr4(-):89178761-89205983	UCSC	protein phosphatase, Mg2+/Mn2+ dependent 1K	BDP // DKFZp761G058 // hPTMP // PP2Ckappa // PP2Cm	NM_152542	152926	ENSG00000163644	8.38	7.43	No
GSHG0018128	SCN7A	down	1.92	0.0265	EASANA	chr2(-):167260083-167350719	UCSC	sodium voltage-gated channel alpha subunit 7	---	NM_002976	6332	---	7.73	6.79	No
GSHG0014996	BCAM	down	1.92	6.39e-07	EASANA	chr19(+):45312316-45324677	UCSC	basal cell adhesion molecule (Lutheran blood group)	LU // CD239	NM_005581	4059	ENSG00000187244	10.06	9.12	No
GSHG0014615	JUNB	down	1.92	0.0158	EASANA	chr19(+):12902308-12904127	UCSC	JunB proto-oncogene, AP-1 transcription factor subunit	---	BC110372	3726	ENSG00000171223	9.89	8.95	No
GSHG0014339	PIGN	down	1.92	9.78e-05	EASANA	chr18(-):59711460-59854289	UCSC	phosphatidylinositol glycan anchor biosynthesis class N	MDC4 // PIG-N	NM_176787	23556	ENSG00000197563	9.39	8.46	No
GSHG0118983	CRYM	down	1.92	0.00726	EASANA	chr16(-):21250195-21314457	UCSC	crystallin mu	DFNA40	NM_001888	1428	ENSG00000103316	8.17	7.23	No
GSHG0001269	SWT1	down	1.92	2.2e-12	EASANA	chr1(+):185126192-185260912	UCSC	SWT1, RNA endoribonuclease homolog	C1orf26 // FLJ20121 // HsSwt1	NM_001105518	54823	ENSG00000116668	8.57	7.62	No
GSHG0010940	ABAT	down	1.92	0.0053	EASANA	chr16(+):8768444-8878432	UCSC	4-aminobutyrate aminotransferase	GABAT	NM_020686	18	ENSG00000183044	9.02	8.08	No
GSHG0010919	SMIM22	down	1.92	0.000705	EASANA	chr16(+):4838398-4846492	UCSC	small integral membrane protein 22	---	NM_001253790	440335	---	8.64	7.7	Yes
GSHG0007308	RERG	down	1.92	0.000736	EASANA	chr12(-):15260716-15374411	UCSC	RAS like estrogen regulated growth inhibitor	MGC15754	NM_032918	85004	ENSG00000134533	8.14	7.2	No
GSHG0006921	RMST	down	1.92	0.0065	EASANA	chr12(+):97858793-97958796	UCSC	rhabdomyosarcoma 2 associated transcript (non-protein coding)	LINC00054 // NCRMS // NCRNA00054	AF429306	196475	ENSG00000255794	8.92	7.98	No
GSHG0114339	---	down	1.92	0.0188	EASANA	chr22(-):24012768-24012824	UCSC	---	---	JD380823	---	---	9.86	8.91	Yes
GSHG0030975	FBP1	down	1.92	0.0174	EASANA	chr9(-):97365422-97402570	UCSC	fructose-bisphosphatase 1	FBP	AK292199	2203	ENSG00000165140	9.26	8.32	No
GSHG0029420	LONRF1	down	1.92	1.24e-08	EASANA	chr8(-):12579406-12612992	UCSC	LON peptidase N-terminal domain and ring finger 1	FLJ23749 // RNF191	NM_152271	91694	ENSG00000154359	8.3	7.36	No
GSHG0028832	TUSC3	down	1.92	0.000675	EASANA	chr8(+):15397596-15624158	UCSC	tumor suppressor candidate 3	MGC13453 // MRT7 // N33 // OST3A	NM_178234	7991	ENSG00000104723	11.09	10.15	No
GSHG0026654	CYP39A1	down	1.92	0.0417	EASANA	chr6(-):46517317-46620567	UCSC	cytochrome P450 family 39 subfamily A member 1	---	NM_016593	51302	---	8.84	7.9	No
GSHG0023186	SEL1L3	down	1.92	0.00692	EASANA	chr4(-):25749050-25865217	UCSC	SEL1L family member 3	KIAA0746	NM_001297594	23231	ENSG00000091490	9.18	8.24	No
GSHG0017238	ACSL3	down	1.91	3.99e-06	EASANA	chr2(+):223725732-223808118	UCSC	acyl-CoA synthetase long-chain family member 3	FACL3 // ACS3 // PRO2194	NM_203372	2181	ENSG00000123983	11.49	10.56	No
GSHG0008038	KL	down	1.91	0.0437	EASANA	chr13(+):33590199-33640285	UCSC	klotho	---	NM_004795	9365	---	8.51	7.58	No
GSHG0004425	OAT	down	1.91	0.000622	EASANA	chr10(-):126085872-126107545	UCSC	ornithine aminotransferase	HOGA	NM_001322974	4942	ENSG00000065154	9.05	8.11	No
GSHG0033792	SFTPA1	down	1.91	0.0391	EASANA	chr10(+):81370693-81375198	UCSC	surfactant protein A1	SFTP1 // COLEC4 // SP-A // SP-A1	NM_005411	653509	ENSG00000122852	8.48	7.55	Yes
GSHG0031046	KLF4	down	1.91	2.18e-08	EASANA	chr9(-):110247135-110252001	UCSC	Kruppel like factor 4	EZF // GKLF	NM_004235	9314	ENSG00000136826	8.28	7.35	No
GSHG0140309	---	down	1.91	0.000564	EASANA	chr22(-):21576453-21576484	UCSC	---	---	JD479217	---	---	10.15	9.22	Yes
GSHG0016729	SLC9A2	down	1.9	0.0269	EASANA	chr2(+):103236148-103327811	UCSC	solute carrier family 9 member A2	NHE2	NM_003048	6549	ENSG00000115616	8.63	7.71	No
GSHG0009439	RDH11	down	1.9	0.014	EASANA	chr14(-):68143511-68162510	UCSC	retinol dehydrogenase 11 (all-trans/9-cis/11-cis)	ARSDR1 // MDT1 // SDR7C1	NM_001252650	51109	ENSG00000072042	11.82	10.89	No
GSHG0008179	LMO7	down	1.9	0.00034	EASANA	chr13(+):76194570-76434006	UCSC	LIM domain 7	FBXO20 // FBX20 // KIAA0858	AF330045	4008	ENSG00000136153	9.06	8.14	No
GSHG0133785	---	down	1.9	0.0353	EASANA	chr11(-):121899037-122238681	UCSC	---	---	AK311733	---	---	8.78	7.85	No
GSHG0000736	CDC14A	down	1.9	0.00104	EASANA	chr1(+):100810571-100985832	UCSC	cell division cycle 14A	cdc14 // Cdc14A1 // Cdc14A2	NM_003672	8556	ENSG00000079335	9.75	8.83	No
GSHG0004438	DHX32	down	1.9	0.000204	EASANA	chr10(-):127524909-127585027	UCSC	DEAH-box helicase 32 (putative)	DDX32 // DHLP1 // FLJ10694 // FLJ10889	BC068471	55760	ENSG00000089876	9.56	8.63	No
GSHG0132940	SLC9A7P1	down	1.9	0.00492	EASANA	chr12(-):98847640-98850923	UCSC	solute carrier family 9 member 7 pseudogene 1	---	NR_033801	121456	ENSG00000227825	9.19	8.26	No
GSHG0032934	POTEB	down	1.9	0.00744	EASANA	chr15(-):21040695-21071981	UCSC	POTE ankyrin domain family member B	A26B1 // CT104.5 // POTE-15 // POTE15	NM_207355	100996331	ENSG00000233917	8.38	7.45	Yes
GSHG0054462	LINC01509	down	1.9	1.4e-10	EASANA	chr9(-):110182565-110228866	UCSC	long intergenic non-protein coding RNA 1509	---	NR_121581	101928720	ENSG00000226825	7.79	6.86	Yes
GSHG0143812	---	down	1.9	0.00142	EASANA	chr9(+):33697457-33700984	UCSC	---	---	AK094813	---	---	7.81	6.88	Yes
GSHG0055022	DOCK5 // MIR6876 // PPP2R2A	down	1.9	1.41e-10	EASANA	chr8(+):25042238-26230193	UCSC	dedicator of cytokinesis 5 // microRNA 6876 // protein phosphatase 2 regulatory subunit Balpha	B55A // FLJ21034 // hsa-mir-6876 // PR52A // PR55A	AK130123	102465527 // 5520 // 80005	ENSG00000147459 // ENSG00000221914 // ENSG00000274988	8.87	7.94	No
GSHG0027424	WBSCR17	down	1.9	0.0129	EASANA	chr7(+):70597520-71178586	UCSC	Williams-Beuren syndrome chromosome region 17	GalNAc-T5L // GALNTL3	NM_022479	64409	ENSG00000185274	8.22	7.3	No
GSHG0026035	AKAP7	down	1.9	4.85e-07	EASANA	chr6(+):131456826-131604675	UCSC	A-kinase anchoring protein 7	AKAP15 // AKAP18	NM_016377	9465	ENSG00000118507	7.41	6.49	Yes
GSHG0016067	ZNF615	down	1.89	0.0034	EASANA	chr19(-):52494586-52511483	UCSC	zinc finger protein 615	FLJ33710	NM_198480	284370	ENSG00000197619	9.74	8.82	No
GSHG0014450	GADD45B	down	1.89	7.73e-05	EASANA	chr19(+):2476123-2478257	UCSC	growth arrest and DNA damage inducible beta	MYD118 // DKFZP566B133 // GADD45BETA	NM_015675	4616	ENSG00000099860	9.16	8.24	No
GSHG0010426	MYO5C	down	1.89	2.12e-05	EASANA	chr15(-):52484515-52587995	UCSC	myosin VC	MGC74969	NM_018728	55930	ENSG00000128833	9.09	8.17	No
GSHG0008604	GPR183	down	1.89	7.62e-05	EASANA	chr13(-):99946790-99959749	UCSC	G protein-coupled receptor 183	EBI2	NM_004951	1880	ENSG00000169508	8.4	7.48	No
GSHG0008422	SPG20	down	1.89	0.000683	EASANA	chr13(-):36875777-36944317	UCSC	spastic paraplegia 20 (Troyer syndrome)	---	NM_001142294	23111	---	8.56	7.64	No
GSHG0006593	PDZRN4	down	1.89	0.000678	EASANA	chr12(+):41582250-41968384	UCSC	PDZ domain containing ring finger 4	DKFZp434B0417 // FLJ33777 // IMAGE5767589 // LNX4	NM_001164595	29951	ENSG00000165966	7.56	6.64	Yes
GSHG0004921	SCGB1A1	down	1.89	0.0405	EASANA	chr11(+):62186507-62190678	UCSC	secretoglobin family 1A member 1	UGB // CC10 // CC16 // CCSP	NM_003357	7356	ENSG00000149021	7.81	6.89	Yes
GSHG0003613	ENTPD7	down	1.89	1.78e-12	EASANA	chr10(+):101419205-101471002	UCSC	ectonucleoside triphosphate diphosphohydrolase 7	FLJ30978 // LALP1	NM_020354	57089	ENSG00000198018	8.41	7.49	No
GSHG0044345	C8orf88	down	1.89	1.69e-05	EASANA	chr8(-):91970706-91997485	UCSC	chromosome 8 open reading frame 88	---	NM_001190972	100127983	---	7.82	6.9	No
GSHG0028425	---	down	1.89	0.000225	EASANA	chr7(-):100606878-100611410	UCSC	---	---	AK096803	---	---	8.36	7.44	Yes
GSHG0027298	TRG-AS1	down	1.89	0.000683	EASANA	chr7(+):38381178-38418238	UCSC	T cell receptor gamma locus antisense RNA 1	---	NR_040085	100506776	ENSG00000281103	8.02	7.1	Yes
GSHG0118395	LINC00472	down	1.89	0.012	EASANA	chr6(-):72117567-72130448	UCSC	long intergenic non-protein coding RNA 472	C6orf155 // dJ288M22.3 // FLJ13189	NR_121614	79940	ENSG00000233237	7.81	6.89	No
GSHG0026218	SMOC2	down	1.89	9.9e-05	EASANA	chr6(+):168841829-169068674	UCSC	SPARC related modular calcium binding 2	SMAP2	NM_022138	64094	ENSG00000112562	8.83	7.91	No
GSHG0026063	TNFAIP3	down	1.89	0.00156	EASANA	chr6(+):138188325-138204450	UCSC	TNF alpha induced protein 3	A20 // OTUD7C	NM_006290	7128	ENSG00000118503	9.08	8.17	No
GSHG0024989	TMEM232	down	1.89	0.000142	EASANA	chr5(-):109665428-110062450	UCSC	transmembrane protein 232	FLJ43080	BC042563	642987	ENSG00000186952	7.21	6.29	Yes
GSHG0024843	CCDC125	down	1.89	1.88e-09	EASANA	chr5(-):68576520-68628620	UCSC	coiled-coil domain containing 125	KENAE	NM_001297697	202243	ENSG00000183323	10.1	9.19	No
GSHG0021264	ARHGEF26	down	1.89	0.0266	EASANA	chr3(+):153838792-153975616	UCSC	Rho guanine nucleotide exchange factor 26	DKFZP434D146 // SGEF	NM_001251962	26084	ENSG00000114790	9.6	8.69	No
GSHG0020080	SERHL2	down	1.88	0.0266	EASANA	chr22(+):42949865-42970388	UCSC	serine hydrolase-like 2	---	BC041802	253190	ENSG00000183569	9.09	8.18	Yes
GSHG0017992	RAB6C-AS1	down	1.88	0.00234	EASANA	chr2(-):130724164-130738051	UCSC	RAB6C antisense RNA 1	---	DQ786271	100131320	ENSG00000225449	8.26	7.35	No
GSHG0012230	ADPRM	down	1.88	0.0141	EASANA	chr17(+):10600927-10614875	UCSC	ADP-ribose/CDP-alcohol diphosphatase, manganese dependent	C17orf48 // MDS006	NM_020233	56985	ENSG00000170222	8.45	7.54	No
GSHG0009592	SERPINA11	down	1.88	7.08e-07	EASANA	chr14(-):94908801-94919122	UCSC	serpin family A member 11	---	NM_001080451	256394	ENSG00000186910	7.74	6.83	Yes
GSHG0008851	LGALS3	down	1.88	0.000383	EASANA	chr14(+):55595872-55612147	UCSC	galectin 3	LGALS2 // GALIG // MAC-2	HV708947	3958	ENSG00000131981	9.74	8.83	No
GSHG0032063	SLC9A7	down	1.88	0.00506	EASANA	chrX(-):46458687-46618607	UCSC	solute carrier family 9 member A7	NHE7	NM_032591	84679	ENSG00000065923	9.53	8.63	No
GSHG0031568	MAGEH1	down	1.88	0.000143	EASANA	chrX(+):55478522-55480001	UCSC	MAGE family member H1	APR1	NM_014061	28986	ENSG00000187601	9.62	8.71	No
GSHG0029780	ANGPT1	down	1.88	0.0173	EASANA	chr8(-):108261710-108510284	UCSC	angiopoietin 1	Ang1 // KIAA0003	NM_001199859	284	ENSG00000154188	8.32	7.4	No
GSHG0133414	SCIN	down	1.88	0.00762	EASANA	chr7(+):12610203-12693227	UCSC	scinderin	KIAA1905	NM_001112706	85477	ENSG00000006747	8.27	7.36	No
GSHG0133827	GLMP	down	1.88	0.000279	EASANA	chr1(-):156262478-156265480	UCSC	glycosylated lysosomal membrane protein	C1orf85 // MGC31963 // NCU-G1	NM_144580	112770	ENSG00000198715	9.82	8.91	No
GSHG0023315	RASSF6	down	1.88	0.019	EASANA	chr4(-):74437268-74486348	UCSC	Ras association domain family member 6	---	NM_201431	166824	ENSG00000169435	8.35	7.45	No
GSHG0022581	CWH43	down	1.88	0.0348	EASANA	chr4(+):48988265-49064093	UCSC	cell wall biogenesis 43 C-terminal homolog	CWH43-C // FLJ21511	NM_025087	80157	ENSG00000109182	9.22	8.3	No
GSHG0020905	ADAMTS9-AS2	down	1.88	0.022	EASANA	chr3(+):64670546-64997133	UCSC	ADAMTS9 antisense RNA 2	---	NR_038264	100507098	ENSG00000241684	8.24	7.34	No
GSHG0002137	C1orf168	down	1.87	0.00258	EASANA	chr1(-):57184472-57285369	UCSC	chromosome 1 open reading frame 168	FLJ43208 // RP4-758N20.2	NM_001004303	199920	ENSG00000187889	7.99	7.09	No
GSHG0002132	DHCR24	down	1.87	0.000517	EASANA	chr1(-):55315300-55352921	UCSC	24-dehydrocholesterol reductase	DCE // KIAA0018 // seladin-1	NM_014762	1718	ENSG00000116133	11.99	11.09	No
GSHG0016085	ZNF702P	down	1.87	7.31e-07	EASANA	chr19(-):53471505-53496784	UCSC	zinc finger protein 702, pseudogene	ZNF702 // FLJ12985	NR_003578	79986	ENSG00000242779	7.95	7.05	No
GSHG0132637	FOXO1 // LINC00598	down	1.87	0.00118	EASANA	chr13(-):40921269-41241190	UCSC	forkhead box O1 // long intergenic non-protein coding RNA 598	FKHR // FOXO1A // FKH1 // TTL	AK310511	2308 // 646982	ENSG00000150907 // ENSG00000215483	8.4	7.5	No
GSHG0052919	SLC25A30-AS1	down	1.87	2.46e-08	EASANA	chr13(+):45992297-45994506	UCSC	SLC25A30 antisense RNA 1	---	NR_047031	100874259	ENSG00000251015	8.05	7.15	Yes
GSHG0006502	EMP1	down	1.87	3.62e-05	EASANA	chr12(+):13349602-13369708	UCSC	epithelial membrane protein 1	CL-20 // TMP	NM_001423	2012	ENSG00000134531	9.23	8.33	No
GSHG0004279	TM9SF3	down	1.87	3.69e-05	EASANA	chr10(-):98277867-98346809	UCSC	transmembrane 9 superfamily member 3	SMBP	NM_020123	56889	ENSG00000077147	12.12	11.23	No
GSHG0030923	ZCCHC6	down	1.87	0.0056	EASANA	chr9(-):88902648-88969402	UCSC	zinc finger CCHC-type containing 6	FLJ13409 // KIAA1711 // PAPD6 // TUT7	NM_024617	79670	ENSG00000083223	10.07	9.17	No
GSHG0029430	MTUS1	down	1.87	1.59e-08	EASANA	chr8(-):17501304-17658427	UCSC	microtubule associated tumor suppressor 1	---	NM_001001925	57509	---	9.27	8.37	No
GSHG0028978	POLB	down	1.87	0.000379	EASANA	chr8(+):42195973-42229330	UCSC	DNA polymerase beta	---	NM_002690	5423	ENSG00000070501	9.7	8.8	No
GSHG0025886	CFAP206 // SLC35A1	down	1.87	9.29e-08	EASANA	chr6(+):88117690-88222048	UCSC	cilia and flagella associated protein 206 // solute carrier family 35 member A1	C6orf165 // CMPST // dJ382I10.1 // FLJ25974 // hCST	AK292584	10559 // 154313	ENSG00000164414 // ENSG00000272514	9.58	8.68	No
GSHG0023974	ERBIN	down	1.87	0.000301	EASANA	chr5(+):65222394-65376851	UCSC	erbb2 interacting protein	ERBB2IP // LAP2	NM_018695	55914	ENSG00000112851	10.63	9.73	No
GSHG0014152	COLEC12	down	1.86	0.0498	EASANA	chr18(-):319355-500729	UCSC	collectin subfamily member 12	---	NM_130386	81035	---	9.51	8.61	Yes
GSHG0011271	C16orf70	down	1.86	1.64e-12	EASANA	chr16(+):67143796-67182445	UCSC	chromosome 16 open reading frame 70	C16orf6 // LIN10 // FLJ12076 // lin-10	NM_001320543	80262	ENSG00000125149	9.53	8.63	No
GSHG0009403	RTN1	down	1.86	0.0189	EASANA	chr14(-):60062694-60337557	UCSC	reticulon 1	---	NM_021136	6252	---	8.75	7.86	No
GSHG0005275	---	down	1.86	0.000821	EASANA	chr11(+):114177431-114182058	UCSC	---	---	AK097984	---	---	7.23	6.34	Yes
GSHG0004342	NT5C2	down	1.86	1.65e-12	EASANA	chr10(-):104847775-104953063	UCSC	5'-nucleotidase, cytosolic II	NT5B // cN-II // GMP // PNT5 // SPG65	NM_012229	22978	ENSG00000076685	10.49	9.59	No
GSHG0003686	ACSL5	down	1.86	0.0107	EASANA	chr10(+):114133776-114188138	UCSC	acyl-CoA synthetase long-chain family member 5	FACL5 // ACS2 // ACS5	AK000339	51703	ENSG00000197142	9.47	8.58	No
GSHG0003504	FAM213A	down	1.86	0.009	EASANA	chr10(+):82167585-82196869	UCSC	family with sequence similarity 213 member A	---	NM_001243779	84293	---	9.36	8.47	No
GSHG0108435	---	down	1.86	0.0111	EASANA	chr8(+):92170926-92170957	UCSC	---	---	JD424888	---	---	7.51	6.62	Yes
GSHG0143028	---	down	1.86	1.69e-06	EASANA	chr7(-):57216823-57216854	UCSC	---	---	JD449519	---	---	7.17	6.28	Yes
GSHG0025628	C4A // STK19	down	1.86	0.0047	EASANA	chr6(+):31938938-31970457	UCSC	complement component 4A (Rodgers blood group) // serine/threonine kinase 19	C4 // C4A2 // C4A3 // C4A4 // C4A6 // C4B // C4S // CO4 // CPAMD2 // D6S60 // G11 // RG // RP1	BC063289	720 // 8859	ENSG00000204344 // ENSG00000244731	9.29	8.4	Yes
GSHG0002801	EDEM3	down	1.86	6.44e-05	EASANA	chr1(-):184659627-184724041	UCSC	ER degradation enhancing alpha-mannosidase like protein 3	C1orf22	NR_135118	80267	ENSG00000116406	10.12	9.22	No
GSHG0025441	GMPR	down	1.86	0.00348	EASANA	chr6(+):16238811-16295780	UCSC	guanosine monophosphate reductase	---	NM_006877	2766	---	10.38	9.48	No
GSHG0024903	SERINC5	down	1.86	0.0119	EASANA	chr5(-):79407050-79551901	UCSC	serine incorporator 5	C5orf12 // TPO1	NR_126061	256987	ENSG00000164300	11.33	10.43	No
GSHG0023664	ASB5	down	1.86	5.94e-05	EASANA	chr4(-):177134828-177190374	UCSC	ankyrin repeat and SOCS box containing 5	---	BX647857	140458	---	7.65	6.76	Yes
GSHG0023438	---	down	1.86	0.00388	EASANA	chr4(-):102218141-102219108	UCSC	---	---	AL358312	---	---	8	7.1	No
GSHG0018129	STK39	down	1.85	0.00458	EASANA	chr2(-):168810531-169104181	UCSC	serine/threonine kinase 39	DCHT // SPAK	AF099989	27347	ENSG00000198648	10.78	9.89	No
GSHG0000287	SFN	down	1.85	0.0412	EASANA	chr1(+):27189633-27190947	UCSC	stratifin	YWHAS	NM_006142	2810	ENSG00000175793	8.74	7.85	No
GSHG0009534	GALC	down	1.85	8.27e-07	EASANA	chr14(-):88304164-88460009	UCSC	galactosylceramidase	---	AK302519	2581	---	8.86	7.97	No
GSHG0008138	ALG11 // UTP14C	down	1.85	0.000225	EASANA	chr13(+):52586523-52607741	UCSC	ALG11, alpha-1,2-mannosyltransferase // UTP14, small subunit processome component homolog C (S. cerevisiae)	KIAA0266 // 2700066J21Rik // KIAA0266	NR_036571	440138 // 9724	ENSG00000253710 // ENSG00000253797	8.7	7.81	No
GSHG0007184	CRACR2A	down	1.85	3.93e-05	EASANA	chr12(-):3716318-3873985	UCSC	calcium release activated channel regulator 2A	EFCAB4B // MGC4266	NM_001144958	84766	ENSG00000130038	7.57	6.69	No
GSHG0000767	KIAA1324	down	1.85	0.0475	EASANA	chr1(+):109656533-109749597	UCSC	KIAA1324	EIG121 // maba1	AY358366	57535	ENSG00000116299	11.49	10.6	No
GSHG0034495	TSPAN2	down	1.85	0.0048	EASANA	chr1(-):115590635-115632121	UCSC	tetraspanin 2	FLJ12082 // TSN2 // TSPAN-2	NM_005725	10100	ENSG00000134198	7.98	7.09	No
GSHG0032456	ZFY	down	1.85	0.00784	EASANA	chrY(+):2803112-2850546	UCSC	zinc finger protein, Y-linked	ZNF911	NM_001145276	7544	ENSG00000067646	8.7	7.81	No
GSHG0024947	LYSMD3	down	1.85	6.71e-08	EASANA	chr5(-):89811443-89825401	UCSC	LysM domain containing 3	---	NM_198273	116068	---	10.06	9.18	No
GSHG0021097	MIR7110 // PDIA5	down	1.85	0.000503	EASANA	chr3(+):122785856-122880953	UCSC	microRNA 7110 // protein disulfide isomerase family A member 5	FLJ30401 // hsa-mir-7110 // PDIR	NR_028444	102465667 // 10954	ENSG00000065485 // ENSG00000275891	9.74	8.85	No
GSHG0016273	VSNL1	down	1.84	0.0019	EASANA	chr2(+):17721807-17837706	UCSC	visinin like 1	HLP3 // HPCAL3 // HUVISL1 // VILIP // VILIP-1	NM_003385	7447	ENSG00000163032	8.08	7.2	No
GSHG0014785	DPY19L3	down	1.84	8.17e-05	EASANA	chr19(+):32896655-32976797	UCSC	dpy-19 like 3 (C. elegans)	---	NM_001172774	147991	ENSG00000178904	9.71	8.83	No
GSHG0011001	TMC5	down	1.84	0.000576	EASANA	chr16(+):19421861-19510435	UCSC	transmembrane channel like 5	FLJ13593	NM_001308161	79838	ENSG00000103534	9.83	8.95	No
GSHG0032292	KIAA1210	down	1.84	2.42e-10	EASANA	chrX(-):118212599-118284542	UCSC	KIAA1210	---	NM_020721	57481	ENSG00000250423	7.4	6.52	Yes
GSHG0109160	---	down	1.84	3.06e-07	EASANA	chr8(-):253269-253325	UCSC	---	---	JD345961	---	---	9.32	8.44	Yes
GSHG0028970	C8orf4	down	1.84	0.00446	EASANA	chr8(+):40010982-40012827	UCSC	chromosome 8 open reading frame 4	hTC-1 // TC-1 // TC1	NM_020130	56892	ENSG00000176907	8.66	7.79	No
GSHG0027035	SOD2	down	1.84	3.69e-05	EASANA	chr6(-):160100096-160183565	UCSC	superoxide dismutase 2, mitochondrial	---	NM_001322817	6648	ENSG00000112096	10.15	9.26	No
GSHG0025485	TRIM38	down	1.84	0.0093	EASANA	chr6(+):25962917-25987557	UCSC	tripartite motif containing 38	---	NM_006355	10475	---	8.63	7.75	No
GSHG0024131	PPIP5K2	down	1.84	0.00826	EASANA	chr5(+):102455958-102539224	UCSC	diphosphoinositol pentakisphosphate kinase 2	HISPPD1 // CFAP160 // KIAA0433 // VIP2	NM_001281471	23262	ENSG00000145725	9.37	8.49	No
GSHG0023944	SETD9	down	1.84	3.52e-05	EASANA	chr5(+):56205087-56224727	UCSC	SET domain containing 9	C5orf35 // MGC33648	NR_136555	133383	ENSG00000155542	7.88	7	No
GSHG0020652	RARB	down	1.84	3.69e-05	EASANA	chr3(+):24870814-25639420	UCSC	retinoic acid receptor beta	HAP // NR1B2 // RRB2	NM_001290216	5915	ENSG00000077092	8.06	7.18	No
GSHG0020639	KAT2B	down	1.84	0.00896	EASANA	chr3(+):20081515-20195896	UCSC	lysine acetyltransferase 2B	PCAF // GCN5 // GCN5L // P/CAF	NM_003884	8850	ENSG00000114166	9.45	8.57	No
GSHG0055483	APOL3	down	1.84	0.0037	EASANA	chr22(-):36536372-36562225	UCSC	apolipoprotein L3	APOLIII // CG12-1	NM_145642	80833	ENSG00000128284	8.28	7.4	No
GSHG0001471	---	down	1.83	0.002	EASANA	chr1(+):224180432-224221561	UCSC	---	---	NR_136593	---	---	8.39	7.51	No
GSHG0013288	CCL14 // CCL15 // CCL15-CCL14	down	1.83	0.000559	EASANA	chr17(-):34310692-34329084	UCSC	C-C motif chemokine ligand 14 // C-C motif chemokine ligand 15 // CCL15-CCL14 readthrough (NMD candidate)	SCYA14 // SCYA15 // CKb1 // HCC-1 // HCC-2 // HCC-3 // HMRP-2B // Lkn-1 // MCIF // MIP-1d // MIP-5 // NCC-2 // NCC-3 // SCYL2 // SCYL3	NR_027922	348249 // 6358 // 6359	ENSG00000275688 // ENSG00000275718 // ENSG00000276409	7.83	6.96	Yes
GSHG0001226	SOAT1	down	1.83	0.0006	EASANA	chr1(+):179262849-179327812	UCSC	sterol O-acyltransferase 1	SOAT // STAT // ACAT	NR_045530	6646	ENSG00000057252	10.35	9.47	No
GSHG0009835	SORD	down	1.83	0.00658	EASANA	chr15(+):45315302-45367287	UCSC	sorbitol dehydrogenase	---	NR_034039	6652	ENSG00000140263	11.91	11.04	No
GSHG0134044	---	down	1.83	0.000121	EASANA	chr1(+):118069123-118071490	UCSC	---	---	AK098129	---	---	8.89	8.01	No
GSHG0000730	SLC35A3	down	1.83	0.00238	EASANA	chr1(+):100435345-100492532	UCSC	solute carrier family 35 member A3	---	NM_012243	23443	ENSG00000117620	9.69	8.82	No
GSHG0005957	ALDH3B2	down	1.83	0.00226	EASANA	chr11(-):67429634-67448685	UCSC	aldehyde dehydrogenase 3 family member B2	ALDH8	NM_001031615	222	ENSG00000132746	8.25	7.38	No
GSHG0032488	RPS4Y2	down	1.83	0.00594	EASANA	chrY(+):22917954-22942918	UCSC	ribosomal protein S4, Y-linked 2	RPS4Y2P	NM_001039567	140032	ENSG00000280969	8.93	8.06	Yes
GSHG0031648	SH3BGRL	down	1.83	0.00526	EASANA	chrX(+):80457303-80554042	UCSC	SH3 domain binding glutamate rich protein like	MGC117402	NM_003022	6451	ENSG00000131171	10.97	10.09	No
GSHG0031543	NUDT10	down	1.83	0.0146	EASANA	chrX(+):51075082-51080367	UCSC	nudix hydrolase 10	DIPP3a // hDIPP3alpha	AF469196	170685	ENSG00000122824	7.28	6.41	No
GSHG0134442	---	down	1.83	0.000982	EASANA	chr1(-):85618180-85619886	UCSC	---	---	BC064139	---	---	7.4	6.53	No
GSHG0021154	ATP2C1	down	1.83	0.00204	EASANA	chr3(+):130569369-130735553	UCSC	ATPase secretory pathway Ca2+ transporting 1	BCPM // ATP2C1A // KIAA1347 // PMR1 // SPCA1	NM_001199182	27032	ENSG00000017260	10.72	9.85	No
GSHG0018236	STK17B	down	1.82	7.5e-07	EASANA	chr2(-):196998308-197041227	UCSC	serine/threonine kinase 17b	---	AK312865	9262	---	10.64	9.78	No
GSHG0014166	DLGAP1	down	1.82	0.000156	EASANA	chr18(-):3496030-4455266	UCSC	DLG associated protein 1	---	NM_004746	9229	---	8.03	7.16	No
GSHG0011189	RBL2	down	1.82	0.000255	EASANA	chr16(+):53468332-53525561	UCSC	RB transcriptional corepressor like 2	p130 // Rb2	NM_001323610	5934	ENSG00000103479	9.66	8.79	No
GSHG0135730	---	down	1.82	0.000917	EASANA	chr12(-):44112796-44117803	UCSC	---	---	BX648207	---	---	7.44	6.57	Yes
GSHG0007305	MGP	down	1.82	0.0194	EASANA	chr12(-):15034144-15038853	UCSC	matrix Gla protein	---	NM_001190839	4256	ENSG00000111341	12.09	11.23	No
GSHG0031395	CA5B	down	1.82	0.026	EASANA	chrX(+):15756392-15805748	UCSC	carbonic anhydrase 5B	---	NM_007220	11238	ENSG00000169239	8.54	7.68	No
GSHG0026032	L3MBTL3	down	1.82	0.00108	EASANA	chr6(+):130339728-130462596	UCSC	l(3)mbt-like 3 (Drosophila)	---	NM_032438	84456	---	8.31	7.44	No
GSHG0025911	UFL1	down	1.82	1.15e-08	EASANA	chr6(+):96969702-97003149	UCSC	UFM1 specific ligase 1	KIAA0776 // Maxer // NLBP // RCAD	NM_015323	23376	ENSG00000014123	9.62	8.76	No
GSHG0133650	---	down	1.82	4.8e-08	EASANA	chr2(-):132118060-132121731	UCSC	---	---	NM_001077637	---	---	9.88	9.02	No
GSHG0140896	---	down	1.82	1.84e-12	EASANA	chr3(-):40488072-40488129	UCSC	---	---	JD548802	---	---	8.16	7.3	Yes
GSHG0020892	C3orf14	down	1.82	0.0325	EASANA	chr3(+):62304648-62321887	UCSC	chromosome 3 open reading frame 14	HT021	NM_001291942	57415	ENSG00000114405	8.49	7.63	No
GSHG0034462	MIR3671	down	1.82	0.0091	EASANA	chr1(-):65523438-65523525	UCSC	microRNA 3671	hsa-mir-3671	NR_037443	100500854	ENSG00000265996	9.04	8.18	No
GSHG0018091	CD302 // LY75 // LY75-CD302	down	1.81	0.00124	EASANA	chr2(-):160625139-160761267	UCSC	CD302 molecule // lymphocyte antigen 75 // LY75-CD302 readthrough	BIMLEC // CD205 // CLEC13A // CLEC13B // DCL-1 // DEC-205 // KIAA0022	NM_001198760	100526664 // 4065 // 9936	ENSG00000054219 // ENSG00000241399 // ENSG00000248672	10.65	9.79	No
GSHG0013868	CLUL1	down	1.81	6.5e-05	EASANA	chr18(+):596998-650334	UCSC	clusterin like 1	---	AK299319	27098	---	8.24	7.39	No
GSHG0007006	CUX2 // MIR6760	down	1.81	0.00636	EASANA	chr12(+):111471823-111788356	UCSC	cut like homeobox 2 // microRNA 6760	CUTL2 // CDP2 // hsa-mir-6760 // KIAA0293	BC151245	102465455 // 23316	ENSG00000111249 // ENSG00000273700	8.01	7.16	No
GSHG0006901	SOCS2	down	1.81	0.00978	EASANA	chr12(+):93963598-93970523	UCSC	suppressor of cytokine signaling 2	---	NM_003877	8835	---	10.7	9.84	No
GSHG0032199	CHMP1B2P	down	1.81	0.00256	EASANA	chrX(-):79483988-79590817	UCSC	charged multivesicular body protein 1B2, pseudogene	---	NR_110646	101060146	ENSG00000278530	8.25	7.39	No
GSHG0030163	---	down	1.81	7.53e-05	EASANA	chr9(+):69146964-69149621	UCSC	---	---	AY343893	---	---	8.05	7.2	Yes
GSHG0028393	CYP3A5	down	1.81	0.000344	EASANA	chr7(-):99245812-99277649	UCSC	cytochrome P450 family 3 subfamily A member 5	---	NR_033807	---	---	7.51	6.65	Yes
GSHG0051700	MIR548F3	down	1.81	1.93e-07	EASANA	chr5(-):109849530-109849616	UCSC	microRNA 548f-3	MIRN548F3 // hsa-mir-548f-3	NR_031644	100302159	ENSG00000221436	7.96	7.11	No
GSHG0024675	---	down	1.81	0.00048	EASANA	chr5(-):14868524-14870471	UCSC	---	---	AK093542	---	---	7.58	6.73	No
GSHG0022936	GUCY1A3	down	1.81	0.00922	EASANA	chr4(+):156587862-156658207	UCSC	guanylate cyclase 1 soluble subunit alpha	---	NM_001130682	2982	---	10.79	9.94	No
GSHG0033965	ARHGEF38	down	1.81	0.00886	EASANA	chr4(+):106473777-106602070	UCSC	Rho guanine nucleotide exchange factor 38	FLJ20184	NM_001242729	54848	ENSG00000236699	9.98	9.12	No
GSHG0141136	---	down	1.81	0.0234	EASANA	chr4(+):40773781-40775699	UCSC	---	---	AK130348	---	---	8.11	7.25	No
GSHG0022127	SLC9A9	down	1.81	0.0186	EASANA	chr3(-):142984064-143567373	UCSC	solute carrier family 9 member A9	FLJ35613 // NHE9	NM_173653	285195	ENSG00000181804	8.75	7.89	No
GSHG0017377	---	down	1.8	2.42e-09	EASANA	chr2(+):243030784-243102476	UCSC	---	---	NR_130702	---	---	10.08	9.23	No
GSHG0001270	---	down	1.8	3.12e-09	EASANA	chr1(+):185139240-185141668	UCSC	---	---	AK124353	---	---	8	7.15	No
GSHG0010722	CIB1	down	1.8	0.00426	EASANA	chr15(-):90773477-90808991	UCSC	calcium and integrin binding 1	CIB // KIP // SIP2-28	NR_102428	10519	ENSG00000185043	10	9.15	No
GSHG0010442	PYGO1	down	1.8	0.0182	EASANA	chr15(-):55831082-55881055	UCSC	pygopus family PHD finger 1	---	NM_015617	26108	ENSG00000171016	8.49	7.64	No
GSHG0008891	PRKCH	down	1.8	4.25e-05	EASANA	chr14(+):61654287-62017698	UCSC	protein kinase C eta	PRKCL // PKC-L // PKCL	AK296158	5583	ENSG00000027075	9.45	8.6	No
GSHG0006227	MPZL2	down	1.8	0.0244	EASANA	chr11(-):118124133-118135251	UCSC	myelin protein zero like 2	EVA1 // EVA	NM_005797	10205	ENSG00000149573	10.48	9.63	No
GSHG0034177	SNORD21	down	1.8	0.000663	EASANA	chr1(+):93302846-93302940	UCSC	small nucleolar RNA, C/D box 21	RNU21 // U21	NR_000006	6083	ENSG00000206680	8.02	7.18	No
GSHG0003681	MIR4680 // PDCD4	down	1.8	0.00118	EASANA	chr10(+):112631553-112659763	UCSC	microRNA 4680 // programmed cell death 4 (neoplastic transformation inhibitor)	H731 // hsa-mir-4680	NM_145341	100616113 // 27250	ENSG00000150593 // ENSG00000265827	9.74	8.89	No
GSHG0003523	BMPR1A	down	1.8	0.0128	EASANA	chr10(+):88516396-88684944	UCSC	bone morphogenetic protein receptor type 1A	ACVRLK3 // ALK3 // CD292	NM_004329	657	ENSG00000107779	10.12	9.27	No
GSHG0029507	SARAF	down	1.8	0.000402	EASANA	chr8(-):29920528-29940724	UCSC	store-operated calcium entry associated regulatory factor	TMEM66 // MGC8721	NM_016127	51669	ENSG00000133872	11.16	10.31	No
GSHG0028297	GTF2IP7	down	1.8	0.00574	EASANA	chr7(-):75719774-75738098	UCSC	general transcription factor IIi pseudogene 7	---	BC035989	101927126	ENSG00000227038	8.5	7.66	No
GSHG0027560	AZGP1P1	down	1.8	0.0131	EASANA	chr7(+):99578385-99592972	UCSC	alpha-2-glycoprotein 1, zinc-binding pseudogene 1	---	BC022382	646282	ENSG00000214313	8.52	7.67	No
GSHG0025635	HLA-DQA1	down	1.8	0.00822	EASANA	chr6(+):32605181-32614839	UCSC	major histocompatibility complex, class II, DQ alpha 1	HLA-DQA // CELIAC1	AB209628	3117	ENSG00000196735	10.24	9.4	No
GSHG0025080	CXCL14	down	1.8	0.0372	EASANA	chr5(-):134788229-134914969	UCSC	C-X-C motif chemokine ligand 14	SCYB14 // BMAC // bolekine // BRAK // Kec // KS1 // MIP-2g // NJAC	AF106911	9547	ENSG00000145824	8.5	7.65	No
GSHG0024979	GIN1	down	1.8	0.00898	EASANA	chr5(-):102421704-102455842	UCSC	gypsy retrotransposon integrase 1	ZH2C2 // FLJ20125 // GIN-1 // TGIN1	NM_017676	54826	ENSG00000145723	8.44	7.59	No
GSHG0023570	---	down	1.8	7.63e-05	EASANA	chr4(-):146751733-146754513	UCSC	---	---	BX641101	---	---	7.84	6.99	No
GSHG0022773	SGMS2	down	1.8	0.00384	EASANA	chr4(+):108745719-108836195	UCSC	sphingomyelin synthase 2	MGC26963 // SMS2	NM_001136258	166929	ENSG00000164023	9.15	8.3	No
GSHG0020730	VIPR1	down	1.8	0.000361	EASANA	chr3(+):42530791-42579065	UCSC	vasoactive intestinal peptide receptor 1	HVR1 // RDC1 // VPAC1 // VPAC1R	NM_001251882	7433	ENSG00000114812	8.43	7.58	No
GSHG0033762	LINC01128	down	1.8	1.86e-07	EASANA	chr1(+):762971-794826	UCSC	long intergenic non-protein coding RNA 1128	---	NR_047524	643837	ENSG00000228794	6.94	6.09	No
GSHG0014582	MIR6886	down	1.79	0.0055	EASANA	chr19(+):11200038-11244503	UCSC	microRNA 6886	hsa-mir-6886	NM_001195803	102465534	ENSG00000273892	9.23	8.39	No
GSHG0014278	PSTPIP2	down	1.79	0.000618	EASANA	chr18(-):43563503-43652250	UCSC	proline-serine-threonine phosphatase interacting protein 2	---	NM_024430	9050	---	7.84	7.01	No
GSHG0012659	PCTP	down	1.79	2.43e-06	EASANA	chr17(+):53828340-53854748	UCSC	phosphatidylcholine transfer protein	STARD2	NM_021213	58488	ENSG00000141179	9.73	8.88	No
GSHG0000727	PALMD	down	1.79	0.00238	EASANA	chr1(+):100111431-100160243	UCSC	palmdelphin	C1orf11 // FLJ20271 // PALML	NM_017734	54873	ENSG00000099260	8.81	7.97	No
GSHG0004166	USP54	down	1.79	0.0293	EASANA	chr10(-):75257298-75351298	UCSC	ubiquitin specific peptidase 54	C10orf29 // bA137L10.3 // bA137L10.4 // FLJ37318	NR_135249	159195	ENSG00000166348	8.58	7.75	No
GSHG0003531	MINPP1	down	1.79	0.015	EASANA	chr10(+):89264223-89313218	UCSC	multiple inositol-polyphosphate phosphatase 1	---	NM_004897	9562	---	9.1	8.26	No
GSHG0026050	EYA4	down	1.79	0.00944	EASANA	chr6(+):133561736-133853258	UCSC	EYA transcriptional coactivator and phosphatase 4	CMD1J // DFNA10	NM_172105	2070	ENSG00000112319	7.52	6.68	Yes
GSHG0023022	ANKRD37	down	1.79	0.0027	EASANA	chr4(+):186317838-186321782	UCSC	ankyrin repeat domain 37	Lrp2bp	AK303243	353322	ENSG00000186352	9.38	8.54	No
GSHG0002275	ARHGAP29	down	1.79	0.00624	EASANA	chr1(-):94615403-94740624	UCSC	Rho GTPase activating protein 29	PARG1	AK310491	9411	ENSG00000137962	9.51	8.67	No
GSHG0021780	CHDH	down	1.79	8.5e-09	EASANA	chr3(-):53848698-53880420	UCSC	choline dehydrogenase	---	NM_018397	55349	ENSG00000016391	8.78	7.94	No
GSHG0010568	ADPGK	down	1.78	3.96e-08	EASANA	chr15(-):73043636-73076126	UCSC	ADP dependent glucokinase	ADP-GK // DKFZp434B195	NR_023319	83440	ENSG00000159322	8.95	8.11	No
GSHG0010315	GPR176	down	1.78	2.49e-06	EASANA	chr15(-):40091230-40213093	UCSC	G protein-coupled receptor 176	Gm1012	NM_007223	11245	ENSG00000166073	8.1	7.27	No
GSHG0008551	TBC1D4	down	1.78	0.00574	EASANA	chr13(-):75858801-76056304	UCSC	TBC1 domain family member 4	AS160 // DKFZp779C0666 // KIAA0603	NM_014832	9882	ENSG00000136111	9.21	8.38	No
GSHG0008484	LPAR6	down	1.78	0.00702	EASANA	chr13(-):48963707-49018841	UCSC	lysophosphatidic acid receptor 6	P2RY5 // P2Y5	BC039373	10161	ENSG00000139679	9.92	9.09	No
GSHG0008260	PCCA	down	1.78	0.00176	EASANA	chr13(+):100741269-101182690	UCSC	propionyl-CoA carboxylase alpha subunit	---	NM_001178004	5095	---	9.44	8.61	No
GSHG0005181	C11orf54	down	1.78	0.000137	EASANA	chr11(+):93474760-93499308	UCSC	chromosome 11 open reading frame 54	PTD012	NM_014039	28970	ENSG00000182919	9.83	9	No
GSHG0003561	MARCH5	down	1.78	9.66e-05	EASANA	chr10(+):94050918-94113721	UCSC	membrane associated ring-CH-type finger 5	RNF153 // FLJ20445 // MARCH-V	NM_017824	54708	ENSG00000198060	9.94	9.11	No
GSHG0031397	GRPR	down	1.78	0.0436	EASANA	chrX(+):16141424-16171641	UCSC	gastrin releasing peptide receptor	BB2 // BB2R	NM_005314	2925	ENSG00000126010	7.96	7.12	No
GSHG0029772	DPYS	down	1.78	2.55e-07	EASANA	chr8(-):105391653-105479277	UCSC	dihydropyrimidinase	DHPase	NM_001385	1807	ENSG00000147647	7.52	6.69	Yes
GSHG0024672	ANKH	down	1.78	1.27e-08	EASANA	chr5(-):14704910-14871887	UCSC	ANKH inorganic pyrophosphate transport regulator	CCAL2 // CMDJ // ANK // CPPDD // HANK	NM_054027	56172	ENSG00000154122	10.46	9.62	No
GSHG0023391	SPARCL1	down	1.78	0.00936	EASANA	chr4(-):88394482-88450655	UCSC	SPARC like 1	MAST9	NM_004684	8404	ENSG00000152583	10.65	9.82	No
GSHG0023358	ANTXR2	down	1.78	0.0175	EASANA	chr4(-):80822773-80994629	UCSC	anthrax toxin receptor 2	CMG-2 // CMG2 // FLJ31074	NM_001286780	118429	ENSG00000163297	11.02	10.19	No
GSHG0020449	ARFGAP3	down	1.78	0.00114	EASANA	chr22(-):43192532-43253408	UCSC	ADP ribosylation factor GTPase activating protein 3	ARFGAP1	NM_014570	26286	ENSG00000242247	10.8	9.98	No
GSHG0016992	ITGA6	down	1.77	1.65e-10	EASANA	chr2(+):173292082-173371182	UCSC	integrin subunit alpha 6	---	NM_001316306	---	---	10.02	9.2	No
GSHG0008487	CAB39L	down	1.77	0.014	EASANA	chr13(-):49882787-50018262	UCSC	calcium binding protein 39 like	bA103J18.3 // FLJ12577 // MO2L	NM_001287337	81617	ENSG00000102547	10.16	9.34	No
GSHG0008467	SLC25A30	down	1.77	3.29e-09	EASANA	chr13(-):45967451-45992590	UCSC	solute carrier family 25 member 30	---	NM_001286807	253512	---	8.6	7.78	No
GSHG0001006	ATP8B2	down	1.77	0.0243	EASANA	chr1(+):154298029-154323781	UCSC	ATPase phospholipid transporting 8B2	ATPID // KIAA1137	NM_020452	57198	ENSG00000143515	8.87	8.05	No
GSHG0004864	FAM111A	down	1.77	4.26e-05	EASANA	chr11(+):58910219-58922509	UCSC	family with sequence similarity 111 member A	FLJ22794 // KIAA1895	NM_001312910	63901	ENSG00000166801	9.64	8.81	No
GSHG0003558	HECTD2	down	1.77	0.0011	EASANA	chr10(+):93170042-93274583	UCSC	HECT domain E3 ubiquitin protein ligase 2	---	NR_104291	143279	---	8.48	7.66	No
GSHG0032479	DDX3Y	down	1.77	0.0196	EASANA	chrY(+):15015910-15032390	UCSC	DEAD-box helicase 3, Y-linked	DBY	NM_001122665	8653	ENSG00000067048	9.09	8.26	No
GSHG0031727	TBC1D8B	down	1.77	0.0048	EASANA	chrX(+):106045919-106119375	UCSC	TBC1 domain family member 8B	FLJ20298 // GRAMD8B // RP11-321G1.1	NM_017752	54885	ENSG00000133138	8.01	7.18	No
GSHG0032698	PRUNE2	down	1.77	6.37e-05	EASANA	chr9(-):79226293-79521003	UCSC	prune homolog 2	---	NR_131751	158471	---	9.35	8.53	No
GSHG0029684	SLC10A5	down	1.77	0.03	EASANA	chr8(-):82605842-82608409	UCSC	solute carrier family 10 member 5	---	AK095808	347051	ENSG00000253598	8.62	7.8	No
GSHG0026173	ACAT2	down	1.77	2.1e-06	EASANA	chr6(+):160182989-160200144	UCSC	acetyl-CoA acetyltransferase 2	---	NM_005891	39	ENSG00000120437	8.5	7.68	No
GSHG0024492	---	down	1.77	1.79e-09	EASANA	chr5(+):175546552-175559261	UCSC	---	---	AK055006	---	---	7.78	6.96	Yes
GSHG0021704	SLC25A20	down	1.77	0.00376	EASANA	chr3(-):48894357-48936426	UCSC	solute carrier family 25 member 20	CACT // CAC	NM_000387	788	ENSG00000178537	8.36	7.53	No
GSHG0089861	SATB1-AS1	down	1.77	0.0449	EASANA	chr3(+):18486729-18571606	UCSC	SATB1 antisense RNA 1	---	NR_125803	101927777	ENSG00000228956	7.91	7.09	Yes
GSHG0018351	FEV	down	1.76	8.56e-07	EASANA	chr2(-):219845809-219850381	UCSC	FEV, ETS transcription factor	Pet-1	Y08976	54738	ENSG00000163497	9.17	8.35	Yes
GSHG0139521	---	down	1.76	5.93e-09	EASANA	chr2(-):152655316-152657365	UCSC	---	---	AK054652	---	---	9.31	8.49	No
GSHG0017095	AOX1	down	1.76	1.92e-05	EASANA	chr2(+):201450591-201536215	UCSC	aldehyde oxidase 1	AO // AOH1	L11005	316	ENSG00000138356	7.5	6.69	Yes
GSHG0015160	ZNF525 // ZNF765	down	1.76	3.26e-09	EASANA	chr19(+):53868958-53930572	UCSC	zinc finger protein 525 // zinc finger protein 765	KIAA1979	AK293890	170958 // 91661	ENSG00000196417 // ENSG00000203326	9.01	8.2	Yes
GSHG0014876	HKR1	down	1.76	4.06e-12	EASANA	chr19(+):37803739-37855355	UCSC	HKR1, GLI-Kruppel zinc finger family member	ZNF875	AK128116	284459	ENSG00000181666	8.97	8.16	No
GSHG0008925	MPP5	down	1.76	0.000999	EASANA	chr14(+):67707826-67802778	UCSC	membrane palmitoylated protein 5	FLJ12615 // PALS1	NM_022474	64398	ENSG00000072415	9.41	8.6	No
GSHG0008193	NDFIP2	down	1.76	0.000744	EASANA	chr13(+):80055259-80130210	UCSC	Nedd4 family interacting protein 2	---	NM_019080	54602	---	9.35	8.54	No
GSHG0000600	LEPR // LEPROT	down	1.76	0.0021	EASANA	chr1(+):65886131-66103176	UCSC	leptin receptor // leptin receptor overlapping transcript	CD295 // FLJ90360 // OB-RGRP // OBR // OBRGRP // VPS55	NM_002303	3953 // 54741	ENSG00000116678 // ENSG00000213625	7.8	6.99	No
GSHG0028808	MTMR9	down	1.76	1.21e-07	EASANA	chr8(+):11142000-11185652	UCSC	myotubularin related protein 9	C8orf9 // MTMR8 // DKFZp434K171 // LIP-STYX	NM_015458	66036	ENSG00000104643	8.7	7.89	No
GSHG0028351	CDK6	down	1.76	0.0301	EASANA	chr7(-):92234237-92465941	UCSC	cyclin dependent kinase 6	---	NM_001145306	1021	---	8.47	7.66	No
GSHG0025005	TICAM2 // TMED7 // TMED7-TICAM2	down	1.76	1.83e-09	EASANA	chr5(-):114914193-114961876	UCSC	toll like receptor adaptor molecule 2 // transmembrane p24 trafficking protein 7 // TMED7-TICAM2 readthrough	CGI-109 // FLJ90481 // p24g3 // p24gamma3 // TICAM-2 // TIRP // TRAM	NM_001164469	100302736 // 353376 // 51014	ENSG00000134970 // ENSG00000243414 // ENSG00000251201	10.14	9.33	No
GSHG0141305	---	down	1.76	0.000877	EASANA	chr4(-):8357037-8359103	UCSC	---	---	AX746755	---	---	8.83	8.01	No
GSHG0022734	CCSER1	down	1.76	0.0327	EASANA	chr4(+):91048684-92523370	UCSC	coiled-coil serine rich protein 1	FAM190A // KIAA1680	NM_001145065	401145	ENSG00000184305	8.51	7.7	No
GSHG0001925	FABP3	down	1.75	2.5e-07	EASANA	chr1(-):31838100-31846135	UCSC	fatty acid binding protein 3	FABP11 // MDGI // H-FABP // O-FABP	NM_004102	2170	ENSG00000121769	8.52	7.71	No
GSHG0013965	TTC39C	down	1.75	1.44e-06	EASANA	chr18(+):21572737-21715574	UCSC	tetratricopeptide repeat domain 39C	C18orf17 // FLJ33761 // HsT2697	NM_153211	125488	ENSG00000168234	8.38	7.57	No
GSHG0012164	RABEP1	down	1.75	0.000155	EASANA	chr17(+):5185558-5289657	UCSC	rabaptin, RAB GTPase binding effector protein 1	neurocrescin // RAB5EP // rabaptin-5 // RABPT5	NM_004703	9135	ENSG00000029725	9.78	8.97	No
GSHG0008109	FNDC3A	down	1.75	0.00286	EASANA	chr13(+):49550045-49783916	UCSC	fibronectin type III domain containing 3A	FNDC3 // bA203I16.5 // KIAA0970	NM_001079673	22862	ENSG00000102531	9.32	8.51	No
GSHG0118906	NTN4	down	1.75	0.00528	EASANA	chr12(-):96051583-96184930	UCSC	netrin 4	---	AF119916	59277	ENSG00000074527	8.62	7.81	No
GSHG0007592	PPM1H	down	1.75	7.88e-05	EASANA	chr12(-):63037762-63328930	UCSC	protein phosphatase, Mg2+/Mn2+ dependent 1H	ARHCL1 // FLJ13253 // KIAA1157 // NERPP-2C	AB084258	57460	ENSG00000111110	9.37	8.57	No
GSHG0007567	STAT6	down	1.75	0.0331	EASANA	chr12(-):57489190-57641229	UCSC	signal transducer and activator of transcription 6	D12S1644 // IL-4-STAT	AK312471	6778	ENSG00000166888	9.4	8.6	No
GSHG0135294	---	down	1.75	9.57e-07	EASANA	chr11(+):124566230-124568202	UCSC	---	---	AK092112	---	---	7.63	6.82	Yes
GSHG0005339	C11orf63	down	1.75	0.0245	EASANA	chr11(+):122753236-122830429	UCSC	chromosome 11 open reading frame 63	FLJ23554	NM_024806	79864	ENSG00000109944	8.13	7.32	No
GSHG0005134	AQP11	down	1.75	2.45e-05	EASANA	chr11(+):77300434-77321401	UCSC	aquaporin 11	---	NM_173039	282679	ENSG00000178301	8.15	7.34	No
GSHG0031704	BEX4	down	1.75	0.0118	EASANA	chrX(+):102470020-102472128	UCSC	brain expressed X-linked 4	BEXL1 // FLJ10097	NM_001127688	56271	ENSG00000102409	10.03	9.23	No
GSHG0002991	TMEM63A	down	1.75	0.0118	EASANA	chr1(-):226021513-226070420	UCSC	transmembrane protein 63A	KIAA0792	NM_014698	9725	ENSG00000196187	9.84	9.03	No
GSHG0026720	---	down	1.75	0.00314	EASANA	chr6(-):72096569-72100532	UCSC	---	---	BC040204	---	---	7.64	6.84	Yes
GSHG0034020	GMDS	down	1.75	0.000898	EASANA	chr6(-):1624035-2245868	UCSC	GDP-mannose 4,6-dehydratase	---	NM_001500	2762	---	9.23	8.43	No
GSHG0024221	SLC22A4	down	1.75	0.00756	EASANA	chr5(+):131630145-131679897	UCSC	solute carrier family 22 member 4	MGC34546 // OCTN1	NM_003059	6583	ENSG00000197208	7.58	6.77	No
GSHG0024119	LNPEP	down	1.75	0.000117	EASANA	chr5(+):96271098-96367600	UCSC	leucyl and cystinyl aminopeptidase	CAP // IRAP // P-LAP // PLAP	NM_005575	4012	ENSG00000113441	9.84	9.03	No
GSHG0023891	OSMR	down	1.75	0.0136	EASANA	chr5(+):38845960-38935742	UCSC	oncostatin M receptor	OSMRB	NM_001323506	9180	ENSG00000145623	8.52	7.71	No
GSHG0141414	---	down	1.75	0.00214	EASANA	chr4(-):141782330-141785342	UCSC	---	---	AK001013	---	---	8.9	8.09	No
GSHG0022726	HERC3	down	1.75	0.000885	EASANA	chr4(+):89513574-89629692	UCSC	HECT and RLD domain containing E3 ubiquitin protein ligase 3	KIAA0032	NM_014606	8916	ENSG00000138641	9.58	8.78	No
GSHG0018119	GALNT3	down	1.74	0.013	EASANA	chr2(-):166604315-166651169	UCSC	polypeptide N-acetylgalactosaminyltransferase 3	GalNAc-T3 // HFTC // HHS	NM_004482	2591	ENSG00000115339	10.61	9.81	No
GSHG0138698	---	down	1.74	1.26e-10	EASANA	chr15(-):20444744-20444775	UCSC	---	---	JD113272	---	---	10.1	9.3	No
GSHG0014466	HMG20B	down	1.74	0.000805	EASANA	chr19(+):3572943-3579081	UCSC	high mobility group 20B	BRAF25 // BRAF35 // HMGX2 // HMGXB2 // SMARCE1r // SOXL	NM_006339	10362	ENSG00000064961	10.75	9.96	No
GSHG0009847	SQRDL	down	1.74	0.0322	EASANA	chr15(+):45923346-45983492	UCSC	sulfide quinone reductase-like (yeast)	CGI-44	NM_001271213	58472	ENSG00000137767	9.33	8.53	Yes
GSHG0007257	STYK1	down	1.74	0.000562	EASANA	chr12(-):10771538-10826891	UCSC	serine/threonine/tyrosine kinase 1	DKFZp761P1010 // NOK // SuRTK106	NM_018423	55359	ENSG00000060140	7.97	7.18	No
GSHG0007216	C1RL	down	1.74	0.00338	EASANA	chr12(-):7247146-7261874	UCSC	complement C1r subcomponent like	C1r-LP // C1RL1	NM_016546	51279	ENSG00000139178	8.67	7.86	No
GSHG0006471	GABARAPL1	down	1.74	0.00528	EASANA	chr12(+):10365429-10375729	UCSC	GABA type A receptor associated protein like 1	---	AF287012	23710	---	10.81	10.01	No
GSHG0000656	ADGRL2	down	1.74	0.0134	EASANA	chr1(+):81771884-82458422	UCSC	adhesion G protein-coupled receptor L2	LPHH1 // LPHN2 // KIAA0786 // LEC1	AK123422	23266	ENSG00000117114	9.31	8.52	No
GSHG0030924	GAS1	down	1.74	0.0261	EASANA	chr9(-):89559278-89562104	UCSC	growth arrest specific 1	---	L13698	2619	ENSG00000180447	7.97	7.18	No
GSHG0111995	---	down	1.74	7.26e-07	EASANA	chr9(+):108288291-108288322	UCSC	---	---	JD553501	---	---	8.72	7.92	Yes
GSHG0028946	ERLIN2	down	1.74	0.000999	EASANA	chr8(+):37594097-37615318	UCSC	ER lipid raft associated 2	C8orf2 // Erlin-2 // SPFH2 // NET32 // SPG18	NM_007175	11160	ENSG00000147475	9.4	8.6	No
GSHG0026014	TPD52L1	down	1.74	0.0239	EASANA	chr6(+):125474875-125585550	UCSC	tumor protein D52-like 1	---	NM_003287	---	---	9.29	8.48	No
GSHG0023935	GZMK	down	1.74	0.00236	EASANA	chr5(+):54320084-54329960	UCSC	granzyme K	PRSS // TRYP2	NM_002104	3003	ENSG00000113088	7.63	6.83	No
GSHG0133717	SERINC2	down	1.74	0.00752	EASANA	chr1(+):31882412-31907527	UCSC	serine incorporator 2	TDE2L // FKSG84 // PRO0899 // TDE2	NM_001199038	347735	ENSG00000168528	10.44	9.64	No
GSHG0017052	ITGAV	down	1.73	0.0118	EASANA	chr2(+):187454790-187545629	UCSC	integrin subunit alpha V	MSK8 // VNRA // VTNR // CD51	NM_002210	3685	ENSG00000138448	9.91	9.12	No
GSHG0001464	MIA3	down	1.73	0.0012	EASANA	chr1(+):222791444-222841354	UCSC	MIA family member 3, ER export factor	FLJ39207 // KIAA0268 // TANGO // TANGO1 // UNQ6077	NM_198551	375056	ENSG00000154305	10.03	9.25	No
GSHG0009525	DIO2	down	1.73	0.0428	EASANA	chr14(-):80663868-80691387	UCSC	deiodinase, iodothyronine, type II	SelY // TXDI2	NM_000793	1734	ENSG00000211448	8.26	7.47	No
GSHG0003702	PLEKHS1	down	1.73	0.00428	EASANA	chr10(+):115511213-115543187	UCSC	pleckstrin homology domain containing S1	C10orf81 // bA211N11.2 // FLJ23537	AK126354	79949	ENSG00000148735	8.03	7.25	No
GSHG0031691	ARMCX1	down	1.73	0.000438	EASANA	chrX(+):100805514-100809673	UCSC	armadillo repeat containing, X-linked 1	ALEX1 // GASP7	NM_016608	51309	ENSG00000126947	8.05	7.26	Yes
GSHG0039840	ZNF813	down	1.73	7.49e-08	EASANA	chr19(+):53970989-53997547	UCSC	zinc finger protein 813	FLJ16542	NM_001004301	126017	ENSG00000198346	8.89	8.1	No
GSHG0133302	PTENP1	down	1.73	4.48e-09	EASANA	chr9(-):33673509-33677499	UCSC	phosphatase and tensin homolog pseudogene 1	psiPTEN // PTEN-rs // PTEN2 // PTENpg1 // PTH2	NR_023917	11191	ENSG00000237984	8.47	7.68	No
GSHG0028835	MICU3	down	1.73	0.00652	EASANA	chr8(+):16884747-16980148	UCSC	mitochondrial calcium uptake family member 3	EFHA2 // DKFZp313A0139	NM_181723	286097	ENSG00000155970	7.66	6.87	No
GSHG0027734	---	down	1.73	0.001	EASANA	chr7(+):131024724-131029036	UCSC	---	---	AK126477	---	---	7.8	7.01	Yes
GSHG0027296	EPDR1	down	1.73	0.00382	EASANA	chr7(+):37960163-37991534	UCSC	ependymin related 1	EPDR // MERP-1 // MERP1 // UCC1	NM_017549	54749	ENSG00000086289	8.15	7.36	No
GSHG0026776	UBE2J1	down	1.73	6.09e-05	EASANA	chr6(-):90036345-90062619	UCSC	ubiquitin conjugating enzyme E2 J1	CGI-76 // HSPC153 // NCUBE1 // UBC6	NM_016021	51465	ENSG00000198833	11.69	10.9	No
GSHG0023441	SLC39A8	down	1.73	0.00306	EASANA	chr4(-):103172198-103266655	UCSC	solute carrier family 39 member 8	BIGM103	NM_001135147	64116	ENSG00000138821	8.7	7.91	No
GSHG0022775	CYP2U1	down	1.73	2.25e-06	EASANA	chr4(+):108852710-108874621	UCSC	cytochrome P450 family 2 subfamily U member 1	SPG49	NM_183075	113612	ENSG00000155016	8.7	7.91	No
GSHG0140186	---	down	1.72	0.000904	EASANA	chr22(+):29196697-29197212	UCSC	---	---	AF086143	---	---	8.05	7.27	No
GSHG0014359	TMX3	down	1.72	7.66e-09	EASANA	chr18(-):66340927-66382535	UCSC	thioredoxin related transmembrane protein 3	TXNDC10 // FLJ20793 // KIAA1830 // PDIA13	BX647846	54495	ENSG00000166479	8.82	8.04	No
GSHG0014207	CXADRP3	down	1.72	2.41e-05	EASANA	chr18(-):14477951-14498705	UCSC	coxsackie virus and adenovirus receptor pseudogene 3	---	NR_024076	440224	ENSG00000265766	9.47	8.68	No
GSHG0010197	LRRC28	down	1.72	1.65e-12	EASANA	chr15(+):99791567-99930937	UCSC	leucine rich repeat containing 28	FLJ34269 // FLJ45242 // MGC24976	NR_135758	123355	ENSG00000168904	8.54	7.76	No
GSHG0006936	ANO4	down	1.72	0.00066	EASANA	chr12(+):101111304-101522419	UCSC	anoctamin 4	TMEM16D // FLJ34221 // FLJ34272 // FLJ35277	NM_178826	121601	ENSG00000151572	7.42	6.64	Yes
GSHG0006486	BCL2L14	down	1.72	0.000285	EASANA	chr12(+):12223873-12363947	UCSC	BCL2 like 14	BCL-G // BCLG	AY040274	79370	ENSG00000121380	7.7	6.92	Yes
GSHG0004252	IDE	down	1.72	0.000344	EASANA	chr10(-):94211441-94333852	UCSC	insulin degrading enzyme	---	NR_136399	3416	ENSG00000119912	9.68	8.9	No
GSHG0004076	SGMS1	down	1.72	0.000136	EASANA	chr10(-):52065346-52384923	UCSC	sphingomyelin synthase 1	TMEM23 // MGC17342 // MOB // SMS1	NM_147156	259230	ENSG00000198964	10.89	10.1	No
GSHG0003980	ARHGAP12	down	1.72	7.99e-05	EASANA	chr10(-):32094326-32217804	UCSC	Rho GTPase activating protein 12	---	NM_018287	94134	---	9.52	8.74	No
GSHG0030635	---	down	1.72	0.0026	EASANA	chr9(-):2192967-2193572	UCSC	---	---	AY295762	---	---	7.99	7.21	Yes
GSHG0030394	TMEM268	down	1.72	0.00274	EASANA	chr9(+):117373706-117408696	UCSC	transmembrane protein 268	C9orf91 // DKFZp547P234 // FLJ38045	NM_153045	203197	ENSG00000157693	9.34	8.55	No
GSHG0027778	TBXAS1	down	1.72	0.0103	EASANA	chr7(+):139478047-139720123	UCSC	thromboxane A synthase 1	---	NM_001166254	6916	---	8.72	7.94	No
GSHG0026901	ARHGAP18 // TMEM244	down	1.72	0.0069	EASANA	chr6(-):129898240-130182692	UCSC	Rho GTPase activating protein 18 // transmembrane protein 244	C6orf191 // bA174C7.4 // bA307O14.2 // MacGAP	AK307796	253582 // 93663	ENSG00000146376 // ENSG00000203756	8.82	8.04	No
GSHG0026260	SLC22A23	down	1.72	0.0029	EASANA	chr6(-):3269210-3456793	UCSC	solute carrier family 22 member 23	C6orf85 // FLJ22174	NM_015482	63027	ENSG00000137266	9.41	8.62	No
GSHG0002718	DPT	down	1.72	0.0286	EASANA	chr1(-):168664696-168698442	UCSC	dermatopontin	---	NM_001937	1805	ENSG00000143196	7.77	6.99	No
GSHG0024186	SNX2	down	1.72	1.39e-08	EASANA	chr5(+):122110691-122170234	UCSC	sorting nexin 2	---	NM_003100	6643	ENSG00000205302	10.89	10.1	No
GSHG0023966	RGS7BP	down	1.72	0.00422	EASANA	chr5(+):63801774-63908126	UCSC	regulator of G-protein signaling 7 binding protein	R7BP	NM_001029875	401190	ENSG00000186479	7.86	7.08	No
GSHG0023182	CCDC149	down	1.72	7.68e-11	EASANA	chr4(-):24807740-24981826	UCSC	coiled-coil domain containing 149	DKFZp761B107	NM_173463	91050	ENSG00000181982	8.02	7.24	No
GSHG0020545	BHLHE40	down	1.72	0.0187	EASANA	chr3(+):5021097-5026863	UCSC	basic helix-loop-helix family member e40	BHLHB2 // STRA13 // bHLHe40 // DEC1	NM_003670	8553	ENSG00000134107	9.34	8.56	No
GSHG0138758	---	down	1.71	2.07e-07	EASANA	chr19(-):35439942-35442109	UCSC	---	---	AK098179	---	---	8	7.22	No
GSHG0012745	PITPNC1	down	1.71	0.00622	EASANA	chr17(+):65373397-65693377	UCSC	phosphatidylinositol transfer protein, cytoplasmic 1	RDGB-BETA // RDGBB // RDGBB1	NM_181671	26207	ENSG00000154217	8.4	7.63	No
GSHG0009846	BLOC1S6	down	1.71	2.98e-10	EASANA	chr15(+):45879321-45901913	UCSC	biogenesis of lysosomal organelles complex 1 subunit 6	PA // PLDN // HPS9	NR_132355	26258	ENSG00000104164	10.06	9.29	No
GSHG0008183	CLN5	down	1.71	0.0199	EASANA	chr13(+):77564810-77576651	UCSC	ceroid-lipofuscinosis, neuronal 5	---	AF068227	1203	ENSG00000102805	9.94	9.16	No
GSHG0000778	GSTM2	down	1.71	0.0042	EASANA	chr1(+):110210644-110252172	UCSC	glutathione S-transferase mu 2	GST4	BC017836	2946	ENSG00000213366	8.08	7.3	No
GSHG0003701	CASP7	down	1.71	0.00262	EASANA	chr10(+):115438921-115490668	UCSC	caspase 7	CMH-1 // ICE-LAP3 // MCH3	NM_033340	840	ENSG00000165806	8.77	8	No
GSHG0032401	GABRE // MIR224 // MIR452	down	1.71	0.0264	EASANA	chrX(-):151121597-151143151	UCSC	gamma-aminobutyric acid type A receptor epsilon subunit // microRNA 224 // microRNA 452	MIRN224 // MIRN452 // hsa-mir-224 // hsa-mir-452	Y09765	2564 // 407009 // 574412	ENSG00000102287 // ENSG00000207621 // ENSG00000207753	7.92	7.14	Yes
GSHG0028481	COG5	down	1.71	3.94e-05	EASANA	chr7(-):106842189-107204959	UCSC	component of oligomeric golgi complex 5	---	NM_181733	---	---	10.82	10.05	No
GSHG0024961	TTC37	down	1.71	7.3e-08	EASANA	chr5(-):94799619-94890709	UCSC	tetratricopeptide repeat domain 37	KIAA0372 // THES	NM_014639	9652	ENSG00000198677	9.8	9.02	No
GSHG0024866	ANKRA2	down	1.71	7.65e-07	EASANA	chr5(-):72848025-72861511	UCSC	ankyrin repeat family A member 2	---	NM_023039	57763	ENSG00000164331	8.84	8.06	No
GSHG0141576	---	down	1.71	0.0197	EASANA	chr5(+):116814738-116814781	UCSC	---	---	JD329640	---	---	7.69	6.92	Yes
GSHG0023569	ZNF827	down	1.71	9.49e-08	EASANA	chr4(-):146678780-146860112	UCSC	zinc finger protein 827	---	NM_178835	152485	ENSG00000151612	9.38	8.6	No
GSHG0023476	TIFA	down	1.71	5.7e-05	EASANA	chr4(-):113196783-113207061	UCSC	TRAF interacting protein with forkhead associated domain	MGC20791 // T2BP // T6BP // TIFAA	NM_052864	92610	ENSG00000145365	8.26	7.49	No
GSHG0022143	TM4SF1	down	1.71	0.00548	EASANA	chr3(-):149086805-149095568	UCSC	transmembrane 4 L six family member 1	---	NM_014220	4071	---	11.03	10.25	No
GSHG0022049	EFCAB12	down	1.71	0.000496	EASANA	chr3(-):129120165-129147494	UCSC	EF-hand calcium binding domain 12	C3orf25	NM_207307	90288	ENSG00000172771	8.01	7.24	Yes
GSHG0020979	ST3GAL6	down	1.71	0.024	EASANA	chr3(+):98451080-98514689	UCSC	ST3 beta-galactoside alpha-2,3-sialyltransferase 6	SIAT10 // ST3GALVI	NM_001323362	10402	ENSG00000064225	8.57	7.8	No
GSHG0020624	BTD	down	1.71	0.0156	EASANA	chr3(+):15642859-15687326	UCSC	biotinidase	---	NM_001281723	686	ENSG00000169814	9.89	9.12	No
GSHG0002142	OMA1	down	1.7	8.25e-05	EASANA	chr1(-):58933599-59012471	UCSC	OMA1 zinc metallopeptidase	FLJ33782 // MPRP-1 // YKR087C // ZMPOMA1	AX746780	115209	ENSG00000162600	9.65	8.89	No
GSHG0002055	TESK2	down	1.7	0.00144	EASANA	chr1(-):45809555-45956872	UCSC	testis-specific kinase 2	---	NM_007170	10420	ENSG00000070759	8.89	8.12	No
GSHG0016994	RAPGEF4	down	1.7	0.000645	EASANA	chr2(+):173600525-173917725	UCSC	Rap guanine nucleotide exchange factor 4	cAMP-GEFII // CGEF2	NM_007023	11069	ENSG00000091428	7.97	7.21	No
GSHG0016845	RAB6C	down	1.7	5.44e-07	EASANA	chr2(+):130737235-130740313	UCSC	RAB6C, member RAS oncogene family	WTH3	NM_032144	84084	ENSG00000222014	8.27	7.51	No
GSHG0012009	CDYL2	down	1.7	0.00352	EASANA	chr16(-):80631797-80838215	UCSC	chromodomain Y-like 2	FLJ38866	NM_152342	124359	ENSG00000166446	9.17	8.41	No
GSHG0009541	EML5	down	1.7	0.0322	EASANA	chr14(-):89078776-89259165	UCSC	echinoderm microtubule associated protein like 5	---	NM_183387	161436	---	7.46	6.69	No
GSHG0008787	---	down	1.7	0.00344	EASANA	chr14(+):35550287-35582336	UCSC	---	---	NR_110415	---	---	8.75	7.98	No
GSHG0008059	COG6	down	1.7	0.000996	EASANA	chr13(+):40229764-40365802	UCSC	component of oligomeric golgi complex 6	COD2 // KIAA1134	NM_001145079	57511	ENSG00000133103	9.22	8.46	No
GSHG0007722	IGF1	down	1.7	0.049	EASANA	chr12(-):102789645-102874423	UCSC	insulin like growth factor 1	IGF-I // IGF1A // IGFI	NM_001111283	3479	ENSG00000017427	9.56	8.8	Yes
GSHG0006734	DGKA	down	1.7	0.019	EASANA	chr12(+):56319482-56347811	UCSC	diacylglycerol kinase alpha	---	DQ891717	1606	---	8.44	7.68	No
GSHG0005588	RNF141	down	1.7	1.2e-08	EASANA	chr11(-):10533225-10562774	UCSC	ring finger protein 141	ZFP26 // ZNF230	NM_016422	50862	ENSG00000110315	10.21	9.45	No
GSHG0005333	SC5D	down	1.7	0.000164	EASANA	chr11(+):121163388-121184119	UCSC	sterol-C5-desaturase	SC5DL	NM_006918	6309	ENSG00000109929	12.05	11.29	No
GSHG0004658	PDE3B	down	1.7	0.000144	EASANA	chr11(+):14665269-14893605	UCSC	phosphodiesterase 3B	HcGIP1	NM_000922	5140	ENSG00000152270	9.02	8.26	No
GSHG0034057	ARMCX5 // ARMCX5-GPRASP2 // GPRASP2	down	1.7	0.000364	EASANA	chrX(+):101854096-101972661	UCSC	armadillo repeat containing, X-linked 5 // ARMCX5-GPRASP2 readthrough // G protein-coupled receptor associated sorting protein 2	FLJ12969 // FLJ37327 // GASP2 // GASP5	NM_001199818	100528062 // 114928 // 64860	ENSG00000125962 // ENSG00000158301 // ENSG00000271147	9.18	8.42	No
GSHG0028499	---	down	1.7	0.0137	EASANA	chr7(-):111821016-111821547	UCSC	---	---	AF085922	---	---	8.24	7.48	No
GSHG0025870	RWDD2A	down	1.7	0.000397	EASANA	chr6(+):83903032-83908653	UCSC	RWD domain containing 2A	RWDD2 // dJ747H23.2 // MGC13523	NM_033411	112611	ENSG00000013392	9.8	9.03	No
GSHG0002594	---	down	1.7	0.00272	EASANA	chr1(-):155596549-155618322	UCSC	---	---	BC041646	---	---	8.84	8.07	Yes
GSHG0023157	QDPR	down	1.7	1.65e-06	EASANA	chr4(-):17461884-17513857	UCSC	quinoid dihydropteridine reductase	DHPR // PKU2 // SDR33C1	AK296622	5860	ENSG00000151552	8.64	7.87	No
GSHG0124843	---	down	1.7	0.000544	EASANA	chr1(+):78557549-78557572	UCSC	---	---	JD034016	---	---	7.81	7.05	Yes
GSHG0016892	HNMT	down	1.69	0.023	EASANA	chr2(+):138721808-138773938	UCSC	histamine N-methyltransferase	---	NM_006895	3176	---	10.06	9.3	No
GSHG0011633	TXNDC11	down	1.69	2.31e-05	EASANA	chr16(-):11772936-11836734	UCSC	thioredoxin domain containing 11	EFP1	NR_136674	51061	ENSG00000153066	10.17	9.41	No
GSHG0011219	MT1IP	down	1.69	0.00164	EASANA	chr16(+):56710028-56711789	UCSC	metallothionein 1I, pseudogene	MT1 // MT1I // MTE	NR_104046	644314	---	9.7	8.95	Yes
GSHG0011211	MT3	down	1.69	0.00562	EASANA	chr16(+):56623267-56624999	UCSC	metallothionein 3	GIF	NM_005954	4504	ENSG00000087250	10.2	9.45	Yes
GSHG0009889	CGNL1	down	1.69	0.00478	EASANA	chr15(+):57668703-57842925	UCSC	cingulin like 1	FLJ14957 // JACOP // KIAA1749 // PCING	NM_032866	84952	ENSG00000128849	8.7	7.94	No
GSHG0009210	MIR6717	down	1.69	0.0175	EASANA	chr14(-):21484923-21539031	UCSC	microRNA 6717	hsa-mir-6717	NM_001282211	102465428	ENSG00000278629	9.8	9.04	No
GSHG0008785	FAM177A1	down	1.69	0.000562	EASANA	chr14(+):35514113-35552587	UCSC	family with sequence similarity 177 member A1	C14orf24	NM_001079519	283635	ENSG00000151327	9.81	9.05	No
GSHG0006290	SIAE	down	1.69	0.00554	EASANA	chr11(-):124505685-124546199	UCSC	sialic acid acetylesterase	YSG2 // CSE-C // LSE // MGC87009	NM_001199922	54414	ENSG00000110013	8.97	8.21	No
GSHG0005246	DIXDC1	down	1.69	0.000496	EASANA	chr11(+):111797868-111893374	UCSC	DIX domain containing 1	Dixin // KIAA1735	NM_001037954	85458	ENSG00000150764	8.21	7.45	No
GSHG0000646	MIGA1	down	1.69	0.000364	EASANA	chr1(+):78245309-78345224	UCSC	mitoguardin 1	FAM73A // FLJ35093	NM_198549	374986	ENSG00000180488	8.98	8.23	No
GSHG0031714	PLP1	down	1.69	0.0053	EASANA	chrX(+):103031434-103047545	UCSC	proteolipid protein 1	PLP // SPG2 // GPM6C	NM_001128834	5354	ENSG00000123560	7.49	6.74	Yes
GSHG0003072	MT1HL1	down	1.69	0.00166	EASANA	chr1(-):237167403-237167718	UCSC	metallothionein 1H-like 1	MT1P2	NM_001276687	645745	ENSG00000244020	10.35	9.6	Yes
GSHG0028982	HOOK3	down	1.69	0.000621	EASANA	chr8(+):42752026-42885681	UCSC	hook microtubule tethering protein 3	HK3	NM_032410	84376	ENSG00000168172	9.56	8.8	No
GSHG0028527	AASS	down	1.69	0.00706	EASANA	chr7(-):121713600-121784344	UCSC	aminoadipate-semialdehyde synthase	LKRSDH // LORSDH	NM_005763	10157	ENSG00000008311	8.85	8.1	No
GSHG0002915	C1orf116	down	1.69	0.0108	EASANA	chr1(-):207191866-207206101	UCSC	chromosome 1 open reading frame 116	---	NM_023938	79098	---	10.6	9.84	No
GSHG0143026	---	down	1.69	6.6e-07	EASANA	chr7(-):57216446-57216504	UCSC	---	---	JD490333	---	---	8.02	7.27	Yes
GSHG0027163	UMAD1	down	1.69	0.0045	EASANA	chr7(+):7680267-7918849	UCSC	UBAP1-MVB12-associated (UMA) domain containing 1	RPA3-AS1 // RPA3OS	NM_001302350	729852	ENSG00000219545	10.28	9.53	No
GSHG0026789	GPR63	down	1.69	3.78e-07	EASANA	chr6(-):97241998-97285353	UCSC	G protein-coupled receptor 63	---	NM_030784	---	---	7.65	6.89	No
GSHG0024364	ARHGEF37	down	1.69	0.00216	EASANA	chr5(+):148961036-149014527	UCSC	Rho guanine nucleotide exchange factor 37	FLJ41603	NM_001001669	389337	ENSG00000183111	9.25	8.5	No
GSHG0023209	SMIM14	down	1.69	0.00776	EASANA	chr4(-):39548918-39640618	UCSC	small integral membrane protein 14	C4orf34 // FLJ13289	NM_174921	201895	ENSG00000163683	10.72	9.97	No
GSHG0021985	GOLGB1	down	1.69	0.0101	EASANA	chr3(-):121361151-121468614	UCSC	golgin B1	GCP // GCP372 // giantin // GOLIM1	X75304	2804	ENSG00000173230	9.86	9.11	No
GSHG0019743	SIK1	down	1.68	2.36e-05	EASANA	chr21(-):44834363-44847008	UCSC	salt inducible kinase 1	SNF1LK // msk	NM_001320643	150094	ENSG00000142178	8.12	7.38	No
GSHG0014782	---	down	1.68	2.36e-05	EASANA	chr19(+):32079095-32084456	UCSC	---	---	NM_001278578	---	---	7.49	6.74	Yes
GSHG0014002	GALNT1	down	1.68	0.00306	EASANA	chr18(+):33161003-33291797	UCSC	polypeptide N-acetylgalactosaminyltransferase 1	GalNAc-T1	AK293062	2589	ENSG00000141429	10.15	9.4	No
GSHG0013784	CANT1	down	1.68	0.00244	EASANA	chr17(-):76987799-77005899	UCSC	calcium activated nucleotidase 1	SCAN-1 // SHAPY	NM_138793	124583	ENSG00000171302	11.23	10.49	No
GSHG0007339	ITPR2	down	1.68	0.0293	EASANA	chr12(-):26488272-26986131	UCSC	inositol 1,4,5-trisphosphate receptor type 2	CFAP48 // IP3R2	NM_002223	3709	ENSG00000123104	9.59	8.84	No
GSHG0004264	SORBS1	down	1.68	0.0496	EASANA	chr10(-):97071531-97321177	UCSC	sorbin and SH3 domain containing 1	---	NM_024991	10580	---	8.65	7.89	No
GSHG0003560	BTAF1	down	1.68	3.59e-09	EASANA	chr10(+):93683527-93790085	UCSC	B-TFIID TATA-box binding protein associated factor 1	MOT1 // TAF(II)170 // TAF-172 // TAF172 // TAFII170	NM_003972	9044	ENSG00000095564	8.94	8.19	No
GSHG0032487	EIF1AY	down	1.68	0.0292	EASANA	chrY(+):22737597-22755040	UCSC	eukaryotic translation initiation factor 1A, Y-linked	---	NM_004681	9086	ENSG00000198692	9.14	8.39	No
GSHG0118793	FAM35BP	down	1.68	0.00512	EASANA	chr10(+):46897641-46939145	UCSC	family with sequence similarity 35 member B, pseudogene	FAM35B // FAM35EP // bA38L15.1	NR_027632	414241	ENSG00000165874	8.3	7.55	Yes
GSHG0024173	---	down	1.68	0.00366	EASANA	chr5(+):118463897-118464751	UCSC	---	---	BC017904	---	---	7.69	6.94	Yes
GSHG0024164	COMMD10	down	1.68	2.25e-07	EASANA	chr5(+):115420673-115628993	UCSC	COMM domain containing 10	PTD002	NM_016144	51397	ENSG00000145781	9.55	8.8	No
GSHG0002281	LINC01057	down	1.68	0.00126	EASANA	chr1(-):95123089-95285842	UCSC	long intergenic non-protein coding RNA 1057	---	BC030750	101928079	ENSG00000224081	7.98	7.24	No
GSHG0133582	---	down	1.68	0.000162	EASANA	chr4(+):80116980-80220719	UCSC	---	---	AF088011	---	---	9.37	8.62	Yes
GSHG0021362	ATP11B	down	1.68	0.000704	EASANA	chr3(+):182511291-182639419	UCSC	ATPase phospholipid transporting 11B (putative)	ATPIF // ATPIR // KIAA0956	NM_014616	23200	ENSG00000058063	10.81	10.06	No
GSHG0055389	POTEKP	down	1.67	0.039	EASANA	chr2(+):132354345-132366974	UCSC	POTE ankyrin domain family member K, pseudogene	ACTBL3 // POTEK // FKSG30 // POTE2delta	NR_033885	440915	ENSG00000204434	9.61	8.86	No
GSHG0018562	PLCB4	down	1.67	0.00204	EASANA	chr20(+):9049701-9461460	UCSC	phospholipase C beta 4	---	NM_001172646	5332	---	9.13	8.38	No
GSHG0013979	DSG2	down	1.67	0.0028	EASANA	chr18(+):29077967-29128968	UCSC	desmoglein 2	CDHF5	NM_001943	1829	ENSG00000046604	9.65	8.91	No
GSHG0001259	LAMC2	down	1.67	0.00348	EASANA	chr1(+):183155174-183214262	UCSC	laminin subunit gamma 2	EBR2 // EBR2A // LAMB2T // LAMNB2 // BM600-100kDa // kalinin-105kDa // nicein-100kDa	NM_005562	3918	ENSG00000058085	7.87	7.13	No
GSHG0001178	PRRX1	down	1.67	0.039	EASANA	chr1(+):170632303-170708541	UCSC	paired related homeobox 1	PMX1 // PHOX1	NM_022716	5396	ENSG00000116132	8.51	7.77	No
GSHG0009809	SNAP23	down	1.67	0.000125	EASANA	chr15(+):42787458-42825257	UCSC	synaptosome associated protein 23	HsT17016 // SNAP23A // SNAP23B	NM_130798	8773	ENSG00000092531	10.64	9.9	No
GSHG0009370	GNPNAT1	down	1.67	5.1e-07	EASANA	chr14(-):53241912-53258386	UCSC	glucosamine-phosphate N-acetyltransferase 1	---	NM_198066	---	---	9.57	8.83	No
GSHG0004113	---	down	1.67	0.00044	EASANA	chr10(-):65005260-65008120	UCSC	---	---	AX747628	---	---	7.95	7.2	No
GSHG0003556	PCGF5	down	1.67	0.00202	EASANA	chr10(+):92922769-93044086	UCSC	polycomb group ring finger 5	RNF159 // MGC16202	NM_001257101	84333	ENSG00000180628	9.01	8.27	No
GSHG0031755	ALG13	down	1.67	5.08e-08	EASANA	chrX(+):110924346-111003877	UCSC	ALG13, UDP-N-acetylglucosaminyltransferase subunit	CXorf45 // GLT28D1 // FLJ23018 // MDS031 // TDRD13 // YGL047W	NM_001324292	79868	ENSG00000101901	10.9	10.15	No
GSHG0130457	---	down	1.67	9.74e-05	EASANA	chr21(+):15048960-15049023	UCSC	---	---	JD278456	---	---	9	8.26	Yes
GSHG0031059	C9orf152	down	1.67	0.00108	EASANA	chr9(-):112961848-112970413	UCSC	chromosome 9 open reading frame 152	bA470J20.2	NM_001012993	401546	ENSG00000188959	8.98	8.24	No
GSHG0029540	TM2D2	down	1.67	0.00248	EASANA	chr8(-):38846327-38854041	UCSC	TM2 domain containing 2	BLP1	NM_078473	83877	ENSG00000169490	8.83	8.1	No
GSHG0029512	GSR	down	1.67	0.000763	EASANA	chr8(-):30535582-30585486	UCSC	glutathione-disulfide reductase	---	NM_001195104	2936	ENSG00000104687	10.23	9.49	No
GSHG0026391	ZNF204P	down	1.67	0.0248	EASANA	chr6(-):27325603-27343153	UCSC	zinc finger protein 204, pseudogene	ZNF204 // ZNF315P // b24o18.1 // ZNF184-Lp	NR_024553	7754	ENSG00000204789	7.55	6.81	No
GSHG0025982	NT5DC1	down	1.67	0.000804	EASANA	chr6(+):116421999-116566852	UCSC	5'-nucleotidase domain containing 1	NT5C2L1 // dJ486I3.1 // MGC24302	NM_152729	221294	ENSG00000178425	10.09	9.35	No
GSHG0025105	SLC23A1	down	1.67	5.74e-05	EASANA	chr5(-):138702887-138719039	UCSC	solute carrier family 23 member 1	SLC23A2 // SVCT1 // YSPL3	NM_152685	9963	ENSG00000170482	8.15	7.4	No
GSHG0024282	PURA	down	1.67	4.1e-10	EASANA	chr5(+):139493708-139499000	UCSC	purine rich element binding protein A	PUR-ALPHA // PUR1 // PURALPHA	NM_005859	5813	ENSG00000185129	9.46	8.72	No
GSHG0024143	CAMK4	down	1.67	0.0105	EASANA	chr5(+):110559351-110830580	UCSC	calcium/calmodulin dependent protein kinase IV	CaMK-GR	NM_001323375	814	ENSG00000152495	7.69	6.95	No
GSHG0023699	---	down	1.67	0.0346	EASANA	chr4(-):186450187-186451310	UCSC	---	---	BC022048	---	---	7.88	7.13	No
GSHG0023021	SNX25	down	1.67	4.53e-10	EASANA	chr4(+):186125391-186291338	UCSC	sorting nexin 25	---	NM_001317781	83891	---	8.9	8.16	No
GSHG0022689	PRDM8	down	1.67	0.00306	EASANA	chr4(+):81105439-81125480	UCSC	PR/SET domain 8	---	BC058908	56978	---	8.13	7.39	No
GSHG0020903	ADAMTS9-AS1	down	1.67	0.00012	EASANA	chr3(+):64547022-64575760	UCSC	ADAMTS9 antisense RNA 1	---	NR_110151	101929335	ENSG00000241158	7.47	6.73	Yes
GSHG0020737	ZNF662	down	1.67	0.000139	EASANA	chr3(+):42947402-42960825	UCSC	zinc finger protein 662	FLJ45880	NM_207404	389114	ENSG00000182983	8.03	7.29	No
GSHG0019803	CECR2	down	1.66	0.00214	EASANA	chr22(+):17840837-18037856	UCSC	CECR2, histone acetyl-lysine reader	---	NM_001290046	27443	---	7.32	6.59	Yes
GSHG0018395	PID1	down	1.66	0.0222	EASANA	chr2(-):229888690-230136057	UCSC	phosphotyrosine interaction domain containing 1	FLJ20701 // NYGGF4	NM_017933	55022	ENSG00000153823	8.21	7.48	Yes
GSHG0014305	MYO5B	down	1.66	0.0014	EASANA	chr18(-):47349156-47721451	UCSC	myosin VB	KIAA1119	NM_001080467	4645	ENSG00000167306	8.77	8.04	No
GSHG0037715	MIR3942	down	1.66	0.00292	EASANA	chr15(-):35664457-35664565	UCSC	microRNA 3942	hsa-mir-3942	NR_037507	100500904	ENSG00000265102	8.05	7.32	No
GSHG0006875	ACSS3	down	1.66	0.0156	EASANA	chr12(+):81471809-81650530	UCSC	acyl-CoA synthetase short-chain family member 3	FLJ21963	NM_024560	79611	ENSG00000111058	7.53	6.8	No
GSHG0005939	POLD4	down	1.66	0.0069	EASANA	chr11(-):67118236-67121067	UCSC	DNA polymerase delta 4, accessory subunit	p12 // POLDS	NR_046413	57804	ENSG00000175482	9.92	9.19	No
GSHG0031659	PABPC5	down	1.66	0.0274	EASANA	chrX(+):90689597-90693583	UCSC	poly(A) binding protein cytoplasmic 5	PABP5	NM_080832	140886	ENSG00000174740	7.51	6.78	Yes
GSHG0030827	FGF7P3	down	1.66	0.00842	EASANA	chr9(-):41958803-42019584	UCSC	fibroblast growth factor 7 pseudogene 3	KGFLP2	NR_003670	654466	ENSG00000204837	8.55	7.82	No
GSHG0029435	ASAH1	down	1.66	3.59e-10	EASANA	chr8(-):17913808-17942507	UCSC	N-acylsphingosine amidohydrolase 1	ASAH // AC // ACDase // FLJ21558 // PHP32	NM_004315	427	ENSG00000104763	11.54	10.81	No
GSHG0143548	---	down	1.66	3.79e-05	EASANA	chr8(-):256169-256200	UCSC	---	---	JD232284	---	---	9.78	9.05	Yes
GSHG0025138	PCDH1	down	1.66	0.0417	EASANA	chr5(-):141232683-141257975	UCSC	protocadherin 1	pc42	NM_032420	5097	ENSG00000156453	9.02	8.28	No
GSHG0025095	NME5	down	1.66	0.0413	EASANA	chr5(-):137450862-137475132	UCSC	NME/NM23 family member 5	nm23-H5 // RSPH23	NM_003551	8382	ENSG00000112981	8.48	7.75	No
GSHG0023553	INPP4B	down	1.66	0.0111	EASANA	chr4(-):142949184-143767604	UCSC	inositol polyphosphate-4-phosphatase type II B	---	NM_003866	8821	ENSG00000109452	9.35	8.62	No
GSHG0002222	DDAH1	down	1.66	1.05e-09	EASANA	chr1(-):85784164-86044050	UCSC	dimethylarginine dimethylaminohydrolase 1	---	NM_001134445	23576	---	10.58	9.84	No
GSHG0002200	USP33	down	1.66	3.71e-10	EASANA	chr1(-):78161676-78225564	UCSC	ubiquitin specific peptidase 33	KIAA1097 // VDU1	NM_201624	23032	ENSG00000077254	9.53	8.8	No
GSHG0021310	GPR160	down	1.66	0.024	EASANA	chr3(+):169755735-169803181	UCSC	G protein-coupled receptor 160	GPCR1 // GPCR150	NM_014373	26996	ENSG00000173890	11.47	10.74	No
GSHG0017138	ZDBF2	down	1.65	0.0176	EASANA	chr2(+):207139365-207179148	UCSC	zinc finger DBF-type containing 2	FLJ45338 // KIAA1571	NM_020923	57683	ENSG00000204186	7.93	7.2	No
GSHG0016065	ZNF649	down	1.65	0.0165	EASANA	chr19(-):52392483-52408305	UCSC	zinc finger protein 649	FLJ12644	NM_023074	65251	ENSG00000198093	9.96	9.24	No
GSHG0013891	ARHGAP28	down	1.65	0.0063	EASANA	chr18(+):6788493-6915695	UCSC	Rho GTPase activating protein 28	---	AB037735	79822	---	8.45	7.72	No
GSHG0012937	RPL23AP87	down	1.65	7.54e-07	EASANA	chr17(+):81174666-81188573	UCSC	ribosomal protein L23a pseudogene 87	---	NR_029406	388574	ENSG00000232938	9.2	8.48	Yes
GSHG0012199	MPDU1	down	1.65	0.00238	EASANA	chr17(+):7486965-7496436	UCSC	mannose-P-dolichol utilization defect 1	---	AK300083	9526	---	9.73	9.01	No
GSHG0011155	GPT2	down	1.65	1.06e-07	EASANA	chr16(+):46918292-46965209	UCSC	glutamic--pyruvic transaminase 2	---	NM_133443	84706	---	8.35	7.63	No
GSHG0010263	MTMR10	down	1.65	6.23e-05	EASANA	chr15(-):31231144-31283807	UCSC	myotubularin related protein 10	FLJ20313	NM_017762	54893	ENSG00000166912	9.11	8.39	No
GSHG0008430	TRPC4	down	1.65	0.0201	EASANA	chr13(-):38210775-38444563	UCSC	transient receptor potential cation channel subfamily C member 4	HTRP4 // TRP4	BX648312	7223	ENSG00000133107	7.52	6.8	Yes
GSHG0007284	DUSP16	down	1.65	1.57e-07	EASANA	chr12(-):12626216-12715448	UCSC	dual specificity phosphatase 16	KIAA1700 // MKP-7 // MKP7	NM_030640	80824	ENSG00000111266	9.65	8.93	No
GSHG0007214	LPCAT3	down	1.65	0.00244	EASANA	chr12(-):7085346-7125842	UCSC	lysophosphatidylcholine acyltransferase 3	MBOAT5 // OACT5 // C3F // nessy	NM_005768	10162	ENSG00000111684	10.85	10.12	No
GSHG0135393	---	down	1.65	4.09e-06	EASANA	chr11(-):66485914-66486182	UCSC	---	---	DQ126686	---	---	8.13	7.41	Yes
GSHG0003632	BTRC	down	1.65	4.28e-05	EASANA	chr10(+):103113790-103317076	UCSC	beta-transducin repeat containing E3 ubiquitin protein ligase	beta-TrCP1 // betaTrCP // bTrCP // bTrCP1 // FBXW1A // Fwd1	NM_033637	8945	ENSG00000166167	9.06	8.34	No
GSHG0003395	ARID5B	down	1.65	0.00378	EASANA	chr10(+):63661013-63856707	UCSC	AT-rich interaction domain 5B	---	NM_032199	84159	---	10.38	9.66	No
GSHG0029476	KCTD9	down	1.65	6e-08	EASANA	chr8(-):25285366-25315984	UCSC	potassium channel tetramerization domain containing 9	BTBD27 // FLJ20038	NM_017634	54793	ENSG00000104756	8.33	7.61	No
GSHG0025604	HCP5	down	1.65	0.00636	EASANA	chr6(+):31430957-31433586	UCSC	HLA complex P5 (non-protein coding)	D6S2650E // P5-1	NR_040662	10866	ENSG00000206337	7.89	7.17	No
GSHG0142347	---	down	1.65	0.00762	EASANA	chr6(-):58189012-58191451	UCSC	---	---	AK125456	---	---	7.37	6.65	No
GSHG0025933	AIM1	down	1.65	0.0417	EASANA	chr6(+):106808683-107018323	UCSC	absent in melanoma 1	---	AK125137	202	---	10.56	9.84	No
GSHG0025033	C5orf63	down	1.65	0.0353	EASANA	chr5(-):126378250-126409184	UCSC	chromosome 5 open reading frame 63	FLJ44606 // YDR286C	NM_001164479	401207	ENSG00000164241	8.37	7.65	No
GSHG0024971	RGMB-AS1	down	1.65	1.78e-05	EASANA	chr5(-):98105323-98108788	UCSC	RGMB antisense RNA 1	---	NR_033932	503569	ENSG00000246763	7.77	7.04	No
GSHG0019449	CLIC6	down	1.64	0.0189	EASANA	chr21(+):36041462-36090523	UCSC	chloride intracellular channel 6	---	NM_053277	54102	---	7.9	7.19	Yes
GSHG0002096	EPS15	down	1.64	1.19e-06	EASANA	chr1(-):51819935-51984995	UCSC	epidermal growth factor receptor pathway substrate 15	AF-1P // MLLT5	NM_001981	2060	ENSG00000085832	10.12	9.41	No
GSHG0018110	FIGN	down	1.64	2.3e-05	EASANA	chr2(-):164461466-164592519	UCSC	fidgetin, microtubule severing factor	---	NM_018086	55137	ENSG00000182263	7.61	6.9	No
GSHG0017665	VPS54	down	1.64	0.000221	EASANA	chr2(-):64119283-64246567	UCSC	VPS54, GARP complex subunit	HCC8 // PPP1R164	NM_016516	51542	ENSG00000143952	8.72	8	No
GSHG0016004	RRAS	down	1.64	0.0234	EASANA	chr19(-):50138550-50143404	UCSC	related RAS viral (r-ras) oncogene homolog	---	BC016318	6237	ENSG00000126458	9.66	8.94	No
GSHG0014239	DSC3	down	1.64	0.00418	EASANA	chr18(-):28569331-28622781	UCSC	desmocollin 3	DSC4 // CDHF3 // DSC // DSC1 // DSC2	NM_024423	1825	ENSG00000134762	7.57	6.86	No
GSHG0001345	---	down	1.64	0.00854	EASANA	chr1(+):202518491-202523666	UCSC	---	---	AK130276	---	---	7.87	7.15	No
GSHG0011828	---	down	1.64	0.000503	EASANA	chr16(-):47310416-47311853	UCSC	---	---	BC015844	---	---	7.22	6.5	No
GSHG0010770	VIMP	down	1.64	8.29e-08	EASANA	chr15(-):101811114-101817725	UCSC	VCP interacting membrane selenoprotein	AD-015 // MGC2553 // SBBI8 // SELS // SEPS1	NM_203472	55829	ENSG00000131871	9.07	8.35	No
GSHG0010445	NEDD4	down	1.64	0.000298	EASANA	chr15(-):56119115-56285944	UCSC	neural precursor cell expressed, developmentally down-regulated 4, E3 ubiquitin protein ligase	KIAA0093 // MGC176705 // NEDD4-1 // RPF1	NM_006154	4734	ENSG00000069869	7.9	7.19	No
GSHG0010129	ABHD2	down	1.64	0.0386	EASANA	chr15(+):89631381-89745591	UCSC	abhydrolase domain containing 2	LABH2	NM_152924	11057	ENSG00000140526	11.04	10.32	No
GSHG0006067	DLG2	down	1.64	4.1e-06	EASANA	chr11(-):83166055-85338314	UCSC	discs large MAGUK scaffold protein 2	chapsyn-110 // PPP1R58 // PSD-93 // PSD93	NM_001142699	1740	ENSG00000150672	7.73	7.02	Yes
GSHG0005735	PACSIN3	down	1.64	5.63e-05	EASANA	chr11(-):47199083-47208010	UCSC	protein kinase C and casein kinase substrate in neurons 3	SDPIII	NM_016223	29763	ENSG00000165912	8.45	7.74	No
GSHG0005524	TRIM5	down	1.64	0.0162	EASANA	chr11(-):5684425-5959849	UCSC	tripartite motif containing 5	RNF88 // TRIM5alpha	BC020770	85363	ENSG00000132256	8.61	7.9	No
GSHG0003955	MPP7	down	1.64	0.0071	EASANA	chr10(-):28339925-28591995	UCSC	membrane palmitoylated protein 7	FLJ32798	NR_134518	143098	ENSG00000150054	8.97	8.26	No
GSHG0003559	TNKS2	down	1.64	6.11e-05	EASANA	chr10(+):93558069-93625232	UCSC	tankyrase 2	PARP-5b // PARP-5c // PARP5B // PARP5C // pART6 // TANK2 // TNKL	NM_025235	80351	ENSG00000107854	9.28	8.56	No
GSHG0030892	RFK	down	1.64	0.000263	EASANA	chr9(-):79000433-79009444	UCSC	riboflavin kinase	FLJ11149 // RIFK	NM_018339	55312	ENSG00000135002	9.88	9.16	No
GSHG0109174	---	down	1.64	0.000319	EASANA	chr8(-):1710129-1712750	UCSC	---	---	NR_134303	---	---	7.99	7.28	No
GSHG0043798	---	down	1.64	0.00572	EASANA	chr7(-):7115401-7136417	UCSC	---	---	NR_034022	---	---	7.95	7.23	Yes
GSHG0025601	MICA	down	1.64	0.0191	EASANA	chr6(+):31367561-31383090	UCSC	MHC class I polypeptide-related sequence A	PERB11.1	NM_001289154	100507436	ENSG00000204520	8.4	7.69	No
GSHG0026414	ZBED9	down	1.64	7.62e-05	EASANA	chr6(-):28539408-28555112	UCSC	zinc finger BED-type containing 9	SCAND3 // ZNF305P2 // ZNF452 // Buster4 // FLJ31087 // KIAA1925 // ZFP38-L	NM_052923	114821	ENSG00000232040	7.82	7.1	Yes
GSHG0142415	---	down	1.64	0.0065	EASANA	chr6(-):122757934-122760368	UCSC	---	---	AK057721	---	---	9.07	8.36	No
GSHG0024964	ELL2	down	1.64	0.0327	EASANA	chr5(-):95220804-95297778	UCSC	elongation factor for RNA polymerase II 2	---	NM_012081	22936	ENSG00000118985	10.13	9.41	Yes
GSHG0024758	SEPP1	down	1.64	0.0149	EASANA	chr5(-):42799983-42825998	UCSC	selenoprotein P, plasma, 1	SelP // SeP // SEPP	AK096125	6414	ENSG00000250722	11.99	11.27	No
GSHG0021962	LSAMP	down	1.64	0.0163	EASANA	chr3(-):115521211-116164385	UCSC	limbic system-associated membrane protein	IGLON3 // LAMP	NM_002338	4045	ENSG00000185565	8.72	8	No
GSHG0055472	LINC00578	down	1.64	0.000302	EASANA	chr3(+):177159709-177470492	UCSC	long intergenic non-protein coding RNA 578	---	NR_047568	100505566	ENSG00000228221	7.83	7.12	No
GSHG0123517	---	down	1.63	0.00898	EASANA	chr17(+):29673795-29673826	UCSC	---	---	JD180736	---	---	9.09	8.38	Yes
GSHG0016823	RALB	down	1.63	1.39e-07	EASANA	chr2(+):120997640-121052285	UCSC	RALB Ras like proto-oncogene B	---	AK303214	5899	ENSG00000144118	8.75	8.05	No
GSHG0016773	MERTK	down	1.63	1.62e-05	EASANA	chr2(+):112656180-112797293	UCSC	MER proto-oncogene, tyrosine kinase	---	U08023	10461	---	8.55	7.85	No
GSHG0015142	ZNF613	down	1.63	0.0219	EASANA	chr19(+):52430688-52449167	UCSC	zinc finger protein 613	FLJ13590	NM_024840	79898	ENSG00000176024	9.05	8.35	Yes
GSHG0001346	---	down	1.63	0.00414	EASANA	chr1(+):202530389-202530831	UCSC	---	---	AF086036	---	---	7.95	7.25	Yes
GSHG0012789	GPRC5C	down	1.63	0.039	EASANA	chr17(+):72427052-72446719	UCSC	G protein-coupled receptor class C group 5 member C	---	AK000249	---	---	8.19	7.49	No
GSHG0009977	THSD4	down	1.63	0.0394	EASANA	chr15(+):71389291-72075722	UCSC	thrombospondin type 1 domain containing 4	ADAMTSL6 // FLJ13710 // FVSY9334 // PRO34005	NM_024817	79875	ENSG00000187720	8.22	7.51	No
GSHG0052237	PHF11 // SETDB2	down	1.63	0.012	EASANA	chr13(+):50018429-50103128	UCSC	PHD finger protein 11 // SET domain bifurcated 2	C13orf4 // BCAP // CLLD8 // CLLL8 // IGER // KMT1F // NY-REN-34	NR_135324	51131 // 83852	ENSG00000136147 // ENSG00000136169	8.92	8.22	No
GSHG0000055	TNFRSF14	down	1.63	0.0048	EASANA	chr1(+):2487804-2497061	UCSC	TNF receptor superfamily member 14	---	NM_003820	8764	---	8.41	7.71	No
GSHG0020175	GGT3P	down	1.63	0.0106	EASANA	chr22(-):18761178-18792992	UCSC	gamma-glutamyltransferase 3 pseudogene	GGT3	BC053652	2679	ENSG00000197421	8.73	8.03	No
GSHG0113095	---	down	1.63	0.00838	EASANA	chr9(+):42021473-42021504	UCSC	---	---	JD550541	---	---	8.37	7.67	Yes
GSHG0034029	PCSK5	down	1.63	1.92e-06	EASANA	chr9(+):78505560-78977255	UCSC	proprotein convertase subtilisin/kexin type 5	---	NM_001190482	5125	---	8.21	7.51	Yes
GSHG0129237	---	down	1.63	0.000555	EASANA	chr9(+):6279182-6279213	UCSC	---	---	JD263130	---	---	8.99	8.29	Yes
GSHG0030011	IL33	down	1.63	0.00968	EASANA	chr9(+):6215149-6257982	UCSC	interleukin 33	C9orf26 // DKFZp586H0523 // DVS27 // IL1F11 // NF-HEV	NM_001314047	90865	ENSG00000137033	7.87	7.16	No
GSHG0028027	AGR2	down	1.63	0.00672	EASANA	chr7(-):16831436-16844738	UCSC	anterior gradient 2, protein disulphide isomerase family member	AG2 // HAG-2 // PDIA17 // XAG-2	AF115926	10551	ENSG00000106541	11.58	10.88	No
GSHG0027032	RSPH3	down	1.63	5.8e-05	EASANA	chr6(-):159397866-159421219	UCSC	radial spoke 3 homolog	RSHL2 // dJ111C20.1 // RSP3	AK057655	83861	ENSG00000130363	8.64	7.94	No
GSHG0025071	SAR1B	down	1.63	0.00104	EASANA	chr5(-):133936839-133984961	UCSC	secretion associated Ras related GTPase 1B	SARA2	AL512710	51128	ENSG00000152700	10.1	9.39	No
GSHG0023975	---	down	1.63	0.0023	EASANA	chr5(+):65264659-65268220	UCSC	---	---	BC050295	---	---	7.77	7.06	Yes
GSHG0023667	AGA	down	1.63	0.0043	EASANA	chr4(-):178351923-178363657	UCSC	aspartylglucosaminidase	ASRG	NR_033655	175	ENSG00000038002	9.53	8.82	No
GSHG0022757	---	down	1.63	0.0406	EASANA	chr4(+):102268934-102270039	UCSC	---	---	NR_033874	---	---	9.5	8.79	No
GSHG0022698	CDS1	down	1.63	0.00292	EASANA	chr4(+):85504057-85572493	UCSC	CDP-diacylglycerol synthase 1	---	NM_001263	1040	---	8.79	8.08	No
GSHG0021423	TP63	down	1.63	0.00152	EASANA	chr3(+):189349216-189615068	UCSC	tumor protein p63	TP53CP // TP53L // TP73L // EEC3 // KET // NBP // OFC8 // p51 // p53CP // p63 // p73H // p73L // SHFM4	NM_003722	8626	ENSG00000073282	8.02	7.31	Yes
GSHG0021210	ZBTB38	down	1.63	0.00166	EASANA	chr3(+):141043055-141168623	UCSC	zinc finger and BTB domain containing 38	---	NM_001080412	253461	---	9.44	8.73	No
GSHG0045829	CRYBG3	down	1.63	0.00426	EASANA	chr3(+):97540884-97663829	UCSC	crystallin beta-gamma domain containing 3	DKFZp667G2110	NM_153605	131544	ENSG00000080200	8.84	8.14	No
GSHG0016258	PQLC3	down	1.62	0.0195	EASANA	chr2(+):11295498-11318996	UCSC	PQ loop repeat containing 3	C2orf22 // MGC33602	NR_104231	130814	ENSG00000162976	9.38	8.68	No
GSHG0010014	CPLX3 // LMAN1L	down	1.62	0.000202	EASANA	chr15(+):75105153-75124141	UCSC	complexin 3 // lectin, mannose binding 1 like	CPX-III // ERGIC-53L // ERGL	AK074177	594855 // 79748	ENSG00000140506 // ENSG00000213578	8.13	7.43	No
GSHG0008983	BBOF1	down	1.62	0.000962	EASANA	chr14(+):74486059-74549566	UCSC	basal body orientation factor 1	C14orf45 // CCDC176	AK097531	80127	ENSG00000119636	8.09	7.39	No
GSHG0118880	---	down	1.62	0.0055	EASANA	chr14(+):38064404-38510646	UCSC	---	---	BC038110	---	---	9.27	8.57	No
GSHG0008462	TSC22D1	down	1.62	0.00054	EASANA	chr13(-):45006279-45150701	UCSC	TSC22 domain family member 1	TGFB1I4 // MGC17597 // TSC22	NM_183422	8848	ENSG00000102804	11.28	10.58	No
GSHG0008105	RB1	down	1.62	0.00106	EASANA	chr13(+):48877862-49056122	UCSC	RB transcriptional corepressor 1	OSRC // PPP1R130 // RB	L41870	5925	ENSG00000139687	9.57	8.88	No
GSHG0006579	FGD4	down	1.62	1.51e-06	EASANA	chr12(+):32638906-32798982	UCSC	FYVE, RhoGEF and PH domain containing 4	CMT4H // frabin // FRABP // ZFYVE6	NM_001304481	121512	ENSG00000139132	8.61	7.91	No
GSHG0003586	ZNF518A	down	1.62	2.12e-09	EASANA	chr10(+):97889470-97923517	UCSC	zinc finger protein 518A	ZNF518 // KIAA0335	NM_014803	9849	ENSG00000177853	8.65	7.95	No
GSHG0000517	SCP2	down	1.62	0.001	EASANA	chr1(+):53392901-53517289	UCSC	sterol carrier protein 2	---	NM_002979	6342	ENSG00000116171	10.42	9.73	No
GSHG0003334	ALOX5	down	1.62	0.00789	EASANA	chr10(+):45869614-45941561	UCSC	arachidonate 5-lipoxygenase	5-LOX	NM_001320862	240	ENSG00000012779	8.75	8.06	No
GSHG0029256	EFR3A	down	1.62	4.58e-08	EASANA	chr8(+):132916335-133025884	UCSC	EFR3 homolog A	KIAA0143	NR_136616	23167	ENSG00000132294	9.69	8.99	No
GSHG0029061	C8orf44 // C8orf44-SGK3 // SGK3	down	1.62	0.0139	EASANA	chr8(+):67579787-67774257	UCSC	chromosome 8 open reading frame 44 // C8orf44-SGK3 readthrough // serum/glucocorticoid regulated kinase family member 3	SGK2 // SGKL // FLJ11267	NM_001204173	100533105 // 23678 // 56260	ENSG00000104205 // ENSG00000213865 // ENSG00000270024	9.1	8.4	No
GSHG0027656	MDFIC	down	1.62	0.00102	EASANA	chr7(+):114562209-114659970	UCSC	MyoD family inhibitor domain containing	HIC	NM_199072	29969	ENSG00000135272	8.48	7.78	No
GSHG0027481	MAGI2-AS3	down	1.62	0.0135	EASANA	chr7(+):79082273-79100524	UCSC	MAGI2 antisense RNA 3	---	NR_038346	100505881	ENSG00000234456	8.38	7.68	No
GSHG0025776	ENPP4	down	1.62	0.00084	EASANA	chr6(+):46097701-46114435	UCSC	ectonucleotide pyrophosphatase/phosphodiesterase 4 (putative)	KIAA0879 // NPP4	NM_014936	22875	ENSG00000001561	8.89	8.2	Yes
GSHG0025010	SEMA6A	down	1.62	0.0395	EASANA	chr5(-):115779252-115910628	UCSC	semaphorin 6A	SEMAQ // HT018 // KIAA1368 // SEMA // SEMA6A1	NM_020796	57556	ENSG00000092421	8.22	7.52	Yes
GSHG0024992	STARD4	down	1.62	0.0339	EASANA	chr5(-):110831735-110848295	UCSC	StAR related lipid transfer domain containing 4	---	NR_131754	134429	ENSG00000164211	7.58	6.89	No
GSHG0024118	ERAP2	down	1.62	0.0318	EASANA	chr5(+):96211644-96255407	UCSC	endoplasmic reticulum aminopeptidase 2	L-RAP // LRAP	NM_022350	64167	ENSG00000164308	7.94	7.24	No
GSHG0125174	---	down	1.62	0.00046	EASANA	chr1(+):211590490-211590549	UCSC	---	---	JD022669	---	---	9.59	8.89	Yes
GSHG0022498	SLIT2	down	1.62	0.0283	EASANA	chr4(+):20253528-20622186	UCSC	slit guidance ligand 2	---	NM_004787	9353	---	8.12	7.43	No
GSHG0021870	CNTN3	down	1.62	0.023	EASANA	chr3(-):74311722-74570291	UCSC	contactin 3	PANG // BIG-1	NM_020872	5067	ENSG00000113805	8.4	7.7	No
GSHG0007128	FZD10	down	1.61	0.000537	EASANA	chr12(+):130647002-130650285	UCSC	frizzled class receptor 10	CD350	BC070037	11211	ENSG00000111432	7.03	6.34	No
GSHG0018312	IDH1	down	1.61	0.00748	EASANA	chr2(-):209100951-209119867	UCSC	isocitrate dehydrogenase (NADP(+)) 1, cytosolic	---	NM_005896	3417	ENSG00000138413	11.82	11.14	No
GSHG0000299	SMPDL3B	down	1.61	0.00968	EASANA	chr1(+):28261466-28285668	UCSC	sphingomyelin phosphodiesterase acid like 3B	ASML3B	NM_014474	27293	ENSG00000130768	8.46	7.77	No
GSHG0016064	ZNF577	down	1.61	0.0226	EASANA	chr19(-):52359057-52391229	UCSC	zinc finger protein 577	MGC4400	AX747873	84765	ENSG00000161551	10.2	9.51	No
GSHG0038913	MIR4727	down	1.61	0.00132	EASANA	chr17(+):36982091-36982145	UCSC	microRNA 4727	hsa-mir-4727	NR_039880	100616416	ENSG00000274054	8.43	7.74	No
GSHG0011789	PRSS8	down	1.61	6.44e-05	EASANA	chr16(-):31142756-31147083	UCSC	protease, serine 8	---	NM_002773	5652	ENSG00000052344	10.14	9.45	No
GSHG0052407	LINC01351	down	1.61	0.0233	EASANA	chr1(+):190447389-190450523	UCSC	long intergenic non-protein coding RNA 1351	---	CR936711	101929120	ENSG00000237457	7.62	6.93	No
GSHG0010478	RORA	down	1.61	0.0173	EASANA	chr15(-):60780483-61521502	UCSC	RAR related orphan receptor A	NR1F1 // ROR1 // ROR2 // ROR3 // RZRA	NM_134261	6095	ENSG00000069667	8.86	8.17	No
GSHG0010348	TMEM87A	down	1.61	0.000139	EASANA	chr15(-):42502650-42565782	UCSC	transmembrane protein 87A	DKFZP564G2022	NM_015497	25963	ENSG00000103978	10.57	9.88	No
GSHG0009994	BBS4	down	1.61	1.17e-07	EASANA	chr15(+):72978520-73030816	UCSC	Bardet-Biedl syndrome 4	---	NR_045566	585	ENSG00000140463	8.86	8.17	No
GSHG0135907	---	down	1.61	0.000598	EASANA	chr13(+):99051540-99059746	UCSC	---	---	BX537667	---	---	9.64	8.95	No
GSHG0005650	SVIP	down	1.61	2.95e-07	EASANA	chr11(-):22841809-22851408	UCSC	small VCP interacting protein	DKFZp313A2432	NM_148893	258010	ENSG00000198168	10.08	9.4	No
GSHG0005212	DYNC2H1	down	1.61	0.0027	EASANA	chr11(+):102980160-103350591	UCSC	dynein cytoplasmic 2 heavy chain 1	---	NM_001377	79659	---	8.25	7.56	No
GSHG0032011	RPS6KA3	down	1.61	0.0108	EASANA	chrX(-):20168030-20285523	UCSC	ribosomal protein S6 kinase A3	CLS // MRX19 // HU-3 // RSK // RSK2	NM_004586	6197	ENSG00000177189	9.71	9.02	No
GSHG0031429	ZFX	down	1.61	0.00146	EASANA	chrX(+):24167729-24234372	UCSC	zinc finger protein, X-linked	ZNF926	NM_001178095	7543	ENSG00000005889	9.71	9.02	No
GSHG0045129	---	down	1.61	6.19e-07	EASANA	chr9(-):118192610-118192629	UCSC	---	---	DL490331	---	---	7.96	7.28	Yes
GSHG0003221	PTER	down	1.61	0.00822	EASANA	chr10(+):16478942-16555744	UCSC	phosphotriesterase related	---	NM_030664	9317	ENSG00000165983	9.05	8.36	No
GSHG0028681	ARHGEF35	down	1.61	0.0003	EASANA	chr7(-):143883176-143892791	UCSC	Rho guanine nucleotide exchange factor 35	ARHGEF5L // CTAGE4 // FLJ43692	NM_001003702	445328	ENSG00000213214	8.38	7.7	Yes
GSHG0027219	NFE2L3	down	1.61	0.0108	EASANA	chr7(+):26191847-26226754	UCSC	nuclear factor, erythroid 2 like 3	Nrf3	NM_004289	9603	ENSG00000050344	7.86	7.17	No
GSHG0025779	SLC25A27	down	1.61	0.00488	EASANA	chr6(+):46620652-46645927	UCSC	solute carrier family 25 member 27	FLJ33552 // UCP4	NM_004277	9481	ENSG00000153291	8.8	8.11	No
GSHG0133711	GMDS-AS1	down	1.61	0.000262	EASANA	chr6(+):2245987-2413825	UCSC	GMDS antisense RNA 1 (head to head)	---	NR_046229	100508120	ENSG00000250903	8.36	7.67	No
GSHG0024584	IRX4	down	1.61	0.00264	EASANA	chr5(-):1877541-1887293	UCSC	iroquois homeobox 4	---	NM_001278633	50805	ENSG00000113430	8.48	7.79	Yes
GSHG0024247	SEC24A	down	1.61	0.00162	EASANA	chr5(+):133984475-134063600	UCSC	SEC24 homolog A, COPII coat complex component	---	NM_021982	10802	ENSG00000113615	9.47	8.79	No
GSHG0023926	ITGA2	down	1.61	0.0163	EASANA	chr5(+):52285156-52390609	UCSC	integrin subunit alpha 2	CD49B // CD49b	NR_073107	3673	ENSG00000164171	8.08	7.4	No
GSHG0124693	---	down	1.61	0.0199	EASANA	chr3(-):61027716-61027768	UCSC	---	---	JD146889	---	---	8.18	7.49	No
GSHG0017720	MCEE	down	1.6	0.0108	EASANA	chr2(-):71336801-71357394	UCSC	methylmalonyl-CoA epimerase	GLOD2	NM_032601	84693	ENSG00000124370	8.69	8.01	No
GSHG0017148	PIKFYVE	down	1.6	1.68e-06	EASANA	chr2(+):209130987-209223475	UCSC	phosphoinositide kinase, FYVE-type zinc finger containing	PIP5K3 // FAB1 // KIAA0981 // MGC40423 // p235 // PIKfyve // PIP5K // ZFYVE29	NM_015040	200576	ENSG00000115020	9.37	8.68	No
GSHG0017076	SLC39A10	down	1.6	0.00522	EASANA	chr2(+):196521532-196602425	UCSC	solute carrier family 39 member 10	---	NM_001127257	57181	---	9.92	9.24	No
GSHG0001749	MTOR	down	1.6	2.09e-08	EASANA	chr1(-):11166588-11322608	UCSC	mechanistic target of rapamycin	FRAP // FRAP1 // FRAP2 // FLJ44809 // RAFT1 // RAPT1	NM_004958	2475	ENSG00000198793	9.04	8.36	No
GSHG0014072	NEDD4L	down	1.6	0.0391	EASANA	chr18(+):55711605-56068772	UCSC	neural precursor cell expressed, developmentally down-regulated 4-like, E3 ubiquitin protein ligase	---	NM_015277	23327	---	11.19	10.51	No
GSHG0012291	TVP23B	down	1.6	0.000436	EASANA	chr17(+):18684308-18710027	UCSC	trans-golgi network vesicle protein 23 homolog B (S. cerevisiae)	FAM18B // FAM18B1 // CGI-148 // YDR084C	AF151906	51030	ENSG00000171928	9.36	8.69	Yes
GSHG0052254	---	down	1.6	0.0334	EASANA	chr15(-):83145517-83145561	UCSC	---	---	JD417887	---	---	8.51	7.83	Yes
GSHG0133912	---	down	1.6	0.0168	EASANA	chr1(+):24865206-24865725	UCSC	---	---	AF086431	---	---	9.54	8.87	No
GSHG0008096	LRRC63	down	1.6	0.0143	EASANA	chr13(+):46786078-46850938	UCSC	leucine rich repeat containing 63	---	NM_001282460	220416	---	7.56	6.88	No
GSHG0006830	LYZ	down	1.6	0.0189	EASANA	chr12(+):69742129-69748013	UCSC	lysozyme	---	AK130149	4069	ENSG00000090382	10.98	10.31	No
GSHG0006597	TMEM117	down	1.6	0.00184	EASANA	chr12(+):44229664-44783548	UCSC	transmembrane protein 117	DKFZp434K2435	NM_032256	84216	ENSG00000139173	8.38	7.7	No
GSHG0006534	CMAS	down	1.6	3.38e-07	EASANA	chr12(+):22199108-22218604	UCSC	cytidine monophosphate N-acetylneuraminic acid synthetase	---	NR_135117	55907	ENSG00000111726	9.64	8.96	No
GSHG0005284	SIDT2	down	1.6	0.0103	EASANA	chr11(+):117049459-117068161	UCSC	SID1 transmembrane family member 2	CGI-40	AF151799	51092	ENSG00000149577	9.66	8.98	No
GSHG0003890	CDNF	down	1.6	0.0015	EASANA	chr10(-):14861251-14880577	UCSC	cerebral dopamine neurotrophic factor	ARMETL1	BC037872	441549	ENSG00000185267	7.8	7.12	No
GSHG0000581	ATG4C	down	1.6	9.43e-10	EASANA	chr1(+):63249777-63330939	UCSC	autophagy related 4C cysteine peptidase	APG4C // AUTL1 // AUTL3 // FLJ14867	NM_178221	84938	ENSG00000125703	8.33	7.65	Yes
GSHG0003564	EXOC6	down	1.6	1.3e-07	EASANA	chr10(+):94586588-94819250	UCSC	exocyst complex component 6	SEC15L1 // DKFZp761I2124 // EXOC6A // FLJ1125 // MGC33397 // SEC15L // Sec15p	NM_001013848	54536	ENSG00000138190	8.93	8.25	No
GSHG0033148	FAS	down	1.6	0.0459	EASANA	chr10(+):90729553-90776817	UCSC	Fas cell surface death receptor	APT1 // FAS1 // TNFRSF6 // APO-1 // CD95	AB209361	355	ENSG00000026103	8.38	7.7	No
GSHG0032446	F8	down	1.6	0.0014	EASANA	chrX(-):154064063-154255215	UCSC	coagulation factor VIII	F8C // DXS1253E // FVIII // HEMA	AK295164	2157	ENSG00000185010	7.55	6.88	No
GSHG0031401	SYAP1	down	1.6	0.000598	EASANA	chrX(+):16737707-16780806	UCSC	synapse associated protein 1	FLJ14495 // PRO3113	NR_033181	94056	ENSG00000169895	9.73	9.05	No
GSHG0002900	ELK4 // SLC45A3	down	1.6	1.59e-05	EASANA	chr1(-):205566705-205649632	UCSC	ELK4, ETS transcription factor // solute carrier family 45 member 3	PCANAP2 // PCANAP6 // PCANAP8 // IPCA-2 // IPCA-6 // IPCA-8 // prostein // SAP1	FJ805261	2005 // 85414	ENSG00000158711 // ENSG00000158715	11.33	10.66	No
GSHG0026898	PTPRK	down	1.6	0.0354	EASANA	chr6(-):128289925-128841819	UCSC	protein tyrosine phosphatase, receptor type K	---	NM_002844	5796	---	9.75	9.06	No
GSHG0026860	FRK	down	1.6	0.00132	EASANA	chr6(-):116262693-116382001	UCSC	fyn related Src family tyrosine kinase	PTK5 // GTK // RAK	U00803	2444	ENSG00000111816	8.55	7.88	No
GSHG0026704	RAB23	down	1.6	0.00204	EASANA	chr6(-):57051790-57087112	UCSC	RAB23, member RAS oncogene family	---	NR_103822	51715	ENSG00000112210	10.01	9.33	No
GSHG0054652	CREG1	down	1.6	0.005	EASANA	chr1(-):167510253-167525983	UCSC	cellular repressor of E1A stimulated genes 1	CREG	AK075375	8804	ENSG00000143162	10.86	10.18	Yes
GSHG0059382	---	down	1.6	0.0265	EASANA	chr1(-):158146656-158146710	UCSC	---	---	JD560272	---	---	10.72	10.05	Yes
GSHG0025255	KCNMB1	down	1.6	0.0321	EASANA	chr5(-):169805166-169816681	UCSC	potassium calcium-activated channel subfamily M regulatory beta subunit 1	hslo-beta	NM_004137	3779	ENSG00000145936	8.6	7.92	No
GSHG0025000	TRIM36	down	1.6	0.0476	EASANA	chr5(-):114460460-114516243	UCSC	tripartite motif containing 36	HAPRIN // RBCC728 // RNF98	NM_018700	55521	ENSG00000152503	8.91	8.23	No
GSHG0024988	PJA2	down	1.6	2.88e-08	EASANA	chr5(-):108670411-108745675	UCSC	praja ring finger ubiquitin ligase 2	RNF131 // KIAA0438 // Neurodap1	NM_014819	9867	ENSG00000198961	10.98	10.3	No
GSHG0024178	FAM170A // HSD17B4	down	1.6	0.00252	EASANA	chr5(+):118788138-118972894	UCSC	family with sequence similarity 170 member A // hydroxysteroid 17-beta dehydrogenase 4	DBP // MFE-2 // SDR8C1	AB208932	3295 // 340069	ENSG00000133835 // ENSG00000164334	10.89	10.22	No
GSHG0002955	---	down	1.6	4.36e-06	EASANA	chr1(-):214655882-214656819	UCSC	---	---	BC171896	---	---	9.01	8.33	Yes
GSHG0133622	ADH1C	down	1.6	0.00892	EASANA	chr4(-):100257651-100274202	UCSC	alcohol dehydrogenase 1C (class I), gamma polypeptide	ADH3	NR_133005	126	ENSG00000248144	8.01	7.33	Yes
GSHG0141184	---	down	1.6	0.0131	EASANA	chr4(+):90602656-90605088	UCSC	---	---	AK023519	---	---	8.2	7.52	Yes
GSHG0022506	PI4K2B // SEPSECS-AS1	down	1.6	2.4e-06	EASANA	chr4(+):25162285-25280831	UCSC	phosphatidylinositol 4-kinase type 2 beta // SEPSECS antisense RNA 1 (head to head)	FLJ11105 // PI4KIIB // PIK42B	AK296302	285540 // 55300	ENSG00000038210 // ENSG00000281501	8.1	7.43	No
GSHG0021930	LINC01279	down	1.6	0.00162	EASANA	chr3(-):112315641-112320816	UCSC	long intergenic non-protein coding RNA 1279	---	NR_109779	100506621	ENSG00000272761	7.63	6.96	Yes
GSHG0014289	HDHD2	down	1.59	0.000337	EASANA	chr18(-):44633773-44676891	UCSC	haloacid dehalogenase like hydrolase domain containing 2	DKFZP564D1378	NM_001318765	84064	ENSG00000167220	10.05	9.38	No
GSHG0012778	SOX9	down	1.59	0.0287	EASANA	chr17(+):70117161-70122561	UCSC	SRY-box 9	CMD1 // CMPD1 // SRA1	NM_000346	6662	ENSG00000125398	8.96	8.28	No
GSHG0136753	---	down	1.59	3.93e-07	EASANA	chr15(-):72114640-72115963	UCSC	---	---	BC039397	---	---	7.86	7.19	No
GSHG0010429	FAM214A	down	1.59	0.000776	EASANA	chr15(-):52873530-52970954	UCSC	family with sequence similarity 214 member A	KIAA1370 // FLJ10980	NR_104457	56204	ENSG00000047346	9.24	8.57	No
GSHG0010218	CXADRP2	down	1.59	0.000203	EASANA	chr15(-):22014423-22030107	UCSC	coxsackie virus and adenovirus receptor pseudogene 2	---	AL834140	646243	ENSG00000258712	10.17	9.5	Yes
GSHG0008827	ATL1	down	1.59	0.00644	EASANA	chr14(+):50999800-51099791	UCSC	atlastin GTPase 1	SPG3 // SPG3A // AD-FSP // FSP1	NM_001127713	51062	ENSG00000198513	8.92	8.25	No
GSHG0006263	---	down	1.59	0.0175	EASANA	chr11(-):121966608-121969061	UCSC	---	---	AK095791	---	---	7.39	6.73	No
GSHG0005736	ACP2	down	1.59	0.00727	EASANA	chr11(-):47260854-47270398	UCSC	acid phosphatase 2, lysosomal	LAP	NM_001610	53	ENSG00000134575	8.81	8.15	No
GSHG0024954	---	down	1.59	0.000361	EASANA	chr5(-):93196375-93199531	UCSC	---	---	AK022140	---	---	7.87	7.21	No
GSHG0031419	SMS	down	1.59	0.0198	EASANA	chrX(+):21958691-22025798	UCSC	spermine synthase	SRS // MRSR // SPMSY // SpS	AK293455	6611	ENSG00000102172	10.35	9.68	No
GSHG0031408	CDKL5	down	1.59	0.0474	EASANA	chrX(+):18443699-18671750	UCSC	cyclin dependent kinase like 5	STK9 // CFAP247 // EIEE2	NM_003159	6792	ENSG00000008086	9.07	8.4	Yes
GSHG0044903	AQP7P3	down	1.59	3.99e-06	EASANA	chr9(+):42858152-42893135	UCSC	aquaporin 7 pseudogene 3	AQPap-3	NR_026558	441432	ENSG00000279688	7.51	6.85	No
GSHG0030310	NANS	down	1.59	0.0198	EASANA	chr9(+):100818959-100845364	UCSC	N-acetylneuraminate synthase	SAS	NM_018946	54187	ENSG00000095380	10.67	10	No
GSHG0003304	ZNF33A	down	1.59	0.000717	EASANA	chr10(+):38299578-38356762	UCSC	zinc finger protein 33A	ZNF11A // ZNF33 // FLJ23404 // KIAA0065 // KOX31 // KOX5 // ZZAPK	NR_136710	7581	ENSG00000189180	9.24	8.58	No
GSHG0003289	ZEB1	down	1.59	0.00756	EASANA	chr10(+):31607423-31818742	UCSC	zinc finger E-box binding homeobox 1	PPCD3 // TCF8 // AREB6 // BZP // FECD6 // NIL-2-A // ZEB // Zfhep // Zfhx1a	NM_001323643	6935	ENSG00000148516	9.07	8.39	No
GSHG0029998	SLC1A1	down	1.59	0.0076	EASANA	chr9(+):4490427-4587469	UCSC	solute carrier family 1 member 1	---	NM_004170	6505	---	7.99	7.32	No
GSHG0029615	---	down	1.59	0.00308	EASANA	chr8(-):66736265-66738758	UCSC	---	---	AK127959	---	---	7.84	7.17	No
GSHG0028782	MCPH1	down	1.59	2.13e-07	EASANA	chr8(+):6264113-6506025	UCSC	microcephalin 1	BRIT1 // FLJ12847	NM_024596	79648	ENSG00000147316	9.24	8.57	No
GSHG0028333	ABCB1	down	1.59	9.93e-08	EASANA	chr7(-):87132949-87342641	UCSC	ATP binding cassette subfamily B member 1	CLCS // MDR1 // PGY1 // ABC20 // CD243 // GP170 // P-gp	AK290159	5243	ENSG00000085563	7.47	6.8	Yes
GSHG0025626	C2 // CFB	down	1.59	0.000877	EASANA	chr6(+):31865562-31919860	UCSC	complement component 2 // complement factor B	BF // BFD // H2-Bf	NM_001282457	629 // 717	ENSG00000166278 // ENSG00000243649	7.92	7.25	No
GSHG0033128	MPC2	down	1.59	0.0287	EASANA	chr1(-):167885913-167906307	UCSC	mitochondrial pyruvate carrier 2	BRP44 // DKFZP564B167	NM_015415	25874	ENSG00000143158	11.53	10.87	No
GSHG0024796	RNF138P1	down	1.59	0.00652	EASANA	chr5(-):54824493-54830370	UCSC	ring finger protein 138 pseudogene 1	---	BC040295	379013	ENSG00000250853	9.07	8.4	No
GSHG0024777	EMB	down	1.59	0.0251	EASANA	chr5(-):49692031-49737234	UCSC	embigin	MGC71745	NM_198449	133418	ENSG00000170571	10.2	9.53	No
GSHG0024108	ARSK	down	1.59	1.69e-05	EASANA	chr5(+):94890773-94940806	UCSC	arylsulfatase family member K	DKFZp313G1735 // TSULF	NM_198150	153642	ENSG00000164291	8.27	7.59	No
GSHG0023341	SCARB2	down	1.59	0.000502	EASANA	chr4(-):77079890-77135052	UCSC	scavenger receptor class B member 2	CD36L2 // HLGP85 // LIMP-2 // LIMPII // SR-BII	NM_001204255	950	ENSG00000138760	11.22	10.56	No
GSHG0022480	CPEB2	down	1.59	1.55e-07	EASANA	chr4(+):15004298-15071777	UCSC	cytoplasmic polyadenylation element binding protein 2	---	NM_182646	132864	---	8.3	7.63	No
GSHG0002174	WLS	down	1.59	0.0161	EASANA	chr1(-):68564143-68698284	UCSC	wntless Wnt ligand secretion mediator	C1orf139 // GPR177 // EVI // FLJ23091 // mig-14 // MRP // wls	NM_001002292	79971	ENSG00000116729	9.6	8.93	No
GSHG0046024	PRRT3-AS1	down	1.59	0.00958	EASANA	chr3(+):9989088-9996471	UCSC	PRRT3 antisense RNA 1	---	NR_046734	100874032	ENSG00000230082	8.32	7.65	Yes
GSHG0017028	---	down	1.58	0.0215	EASANA	chr2(+):179413611-179415408	UCSC	---	---	AK129757	---	---	7.36	6.7	No
GSHG0016068	ZNF614	down	1.58	0.0156	EASANA	chr19(-):52516025-52531680	UCSC	zinc finger protein 614	FLJ21941	BC004930	80110	ENSG00000142556	10.1	9.44	No
GSHG0016032	KLK1	down	1.58	0.00106	EASANA	chr19(-):51321798-51327043	UCSC	kallikrein 1	Klk6	DQ893072	3816	ENSG00000167748	8.38	7.72	Yes
GSHG0010561	MYO9A	down	1.58	1.65e-06	EASANA	chr15(-):72118363-72410440	UCSC	myosin IXA	FLJ11061 // FLJ13244 // MGC71859	NM_006901	4649	ENSG00000066933	7.65	6.99	Yes
GSHG0009357	NIN	down	1.58	0.000795	EASANA	chr14(-):51186472-51297848	UCSC	ninein	---	NM_020921	51199	ENSG00000100503	9.21	8.54	No
GSHG0009287	---	down	1.58	0.0071	EASANA	chr14(-):30166405-30170138	UCSC	---	---	BC044788	---	---	7.36	6.7	Yes
GSHG0008612	TMTC4	down	1.58	0.00122	EASANA	chr13(-):101256091-101327189	UCSC	transmembrane and tetratricopeptide repeat containing 4	FLJ14624 // FLJ22153	NM_032813	84899	ENSG00000125247	8.81	8.15	No
GSHG0008392	UBL3	down	1.58	0.00556	EASANA	chr13(-):30338542-30424820	UCSC	ubiquitin like 3	PNSC1 // DKFZP434K151 // FLJ32018 // HCG-1	NM_007106	5412	ENSG00000122042	8.96	8.31	No
GSHG0008256	TM9SF2	down	1.58	0.000145	EASANA	chr13(+):100153628-100216302	UCSC	transmembrane 9 superfamily member 2	P76	NM_004800	9375	ENSG00000125304	12.3	11.64	No
GSHG0000845	CD2	down	1.58	0.0154	EASANA	chr1(+):117297057-117311850	UCSC	CD2 molecule	SRBC	NM_001767	914	ENSG00000116824	7.55	6.89	No
GSHG0007240	KLRB1	down	1.58	0.00118	EASANA	chr12(-):9747148-9760512	UCSC	killer cell lectin like receptor B1	NKR // CD161 // CLEC5B // hNKR-P1A // NKR-P1 // NKR-P1A	BC027885	3820	ENSG00000111796	7.17	6.52	Yes
GSHG0006801	TBC1D30	down	1.58	0.000639	EASANA	chr12(+):65179791-65274796	UCSC	TBC1 domain family member 30	---	AB023201	23329	---	8.35	7.69	No
GSHG0006410	CD9	down	1.58	0.001	EASANA	chr12(+):6309010-6347437	UCSC	CD9 molecule	---	NM_001769	928	---	11.61	10.95	No
GSHG0005799	---	down	1.58	0.000517	EASANA	chr11(-):58897606-58910281	UCSC	---	---	AK124475	---	---	8.23	7.57	No
GSHG0000683	LRRC8B	down	1.58	0.000402	EASANA	chr1(+):89990397-90063418	UCSC	leucine rich repeat containing 8 family member B	KIAA0231 // TA-LRRP	NM_001134476	23507	ENSG00000197147	8.77	8.11	Yes
GSHG0003766	EDRF1	down	1.58	0.00034	EASANA	chr10(+):127408083-127452712	UCSC	erythroid differentiation regulatory factor 1	C10orf137 // DKFZp586F1019 // FLJ21617	NR_110859	26098	ENSG00000107938	9.38	8.72	No
GSHG0052368	TTTY14	down	1.58	0.029	EASANA	chrY(-):21034389-21239433	UCSC	testis-specific transcript, Y-linked 14 (non-protein coding)	CYorf14 // NCRNA00185 // NCRNA00137 // PRO2834 // TTY14	NR_125735	83869	ENSG00000176728	7.74	7.09	No
GSHG0032006	CXorf23	down	1.58	9.54e-05	EASANA	chrX(-):19927588-19988382	UCSC	chromosome X open reading frame 23	---	NM_198279	256643	ENSG00000173681	8.48	7.82	No
GSHG0003365	FAM21A	down	1.58	4.28e-05	EASANA	chr10(+):51827648-51893268	UCSC	family with sequence similarity 21 member A	FAM21B // bA56A21.1 // bA98I6.1 // FLJ10824	NM_001291398	387680	ENSG00000099290	9.1	8.44	No
GSHG0000505	OSBPL9	down	1.58	0.000461	EASANA	chr1(+):52042851-52254889	UCSC	oxysterol binding protein like 9	---	AK128043	114883	---	10.98	10.33	No
GSHG0031735	MID2	down	1.58	0.000163	EASANA	chrX(+):107069084-107174867	UCSC	midline 2	FXY2 // MRX101 // RNF60 // TRIM1	NM_052817	11043	ENSG00000080561	9.2	8.54	No
GSHG0030906	RASEF	down	1.58	0.0076	EASANA	chr9(-):85594500-85678093	UCSC	RAS and EF-hand domain containing	RAB45 // FLJ31614	NM_152573	158158	ENSG00000165105	9.41	8.76	No
GSHG0029570	PCMTD1	down	1.58	0.00804	EASANA	chr8(-):52730135-52811746	UCSC	protein-L-isoaspartate (D-aspartate) O-methyltransferase domain containing 1	FLJ10883	NM_052937	115294	ENSG00000168300	10.19	9.53	Yes
GSHG0028968	IDO1	down	1.58	0.00504	EASANA	chr8(+):39770803-39786307	UCSC	indoleamine 2,3-dioxygenase 1	IDO // INDO	NM_002164	3620	ENSG00000131203	7.67	7.01	Yes
GSHG0028959	TACC1	down	1.58	0.00556	EASANA	chr8(+):38585704-38710546	UCSC	transforming acidic coiled-coil containing protein 1	---	NM_001146216	6867	ENSG00000147526	9.28	8.62	No
GSHG0028854	INTS10	down	1.58	7.82e-05	EASANA	chr8(+):19674918-19709589	UCSC	integrator complex subunit 10	C8orf35 // FLJ10569 // INT10	NM_018142	55174	ENSG00000104613	8.85	8.19	No
GSHG0028335	SLC25A40	down	1.58	1.14e-09	EASANA	chr7(-):87463816-87505692	UCSC	solute carrier family 25 member 40	MCFP	NM_018843	55972	ENSG00000075303	9.57	8.91	No
GSHG0103895	---	down	1.58	0.00306	EASANA	chr18(+):57637288-57637388	UCSC	---	---	JD559761	---	---	7.94	7.27	No
GSHG0026839	GSTM2P1	down	1.58	0.0259	EASANA	chr6(-):111367622-111368757	UCSC	glutathione S-transferase mu 2 pseudogene 1	---	NR_002932	442245	ENSG00000218803	8.95	8.29	No
GSHG0142356	---	down	1.58	0.0348	EASANA	chr6(-):64280921-64282313	UCSC	---	---	BC040303	---	---	7.95	7.29	No
GSHG0025820	PRIM2	down	1.58	0.000443	EASANA	chr6(+):57179603-57513381	UCSC	primase (DNA) subunit 2	PRIM2A	NM_000947	5558	ENSG00000146143	8.41	7.75	No
GSHG0033460	ERAP1	down	1.58	0.00518	EASANA	chr5(-):96095244-96149848	UCSC	endoplasmic reticulum aminopeptidase 1	A-LAP // ARTS-1 // ERAAP1 // KIAA0525 // PILS-AP	NM_016442	51752	ENSG00000164307	8.42	7.75	No
GSHG0024793	PLPP1	down	1.58	0.0408	EASANA	chr5(-):54720503-54830906	UCSC	phospholipid phosphatase 1	PPAP2A // LPP1 // PAP-2a	Y14436	8611	ENSG00000067113	12.59	11.93	No
GSHG0024690	CDH10	down	1.58	0.0391	EASANA	chr5(-):24487210-24645087	UCSC	cadherin 10	---	NM_006727	1008	ENSG00000040731	7.91	7.25	Yes
GSHG0002302	EXTL2	down	1.58	1.8e-05	EASANA	chr1(-):101337928-101361554	UCSC	exostosin like glycosyltransferase 2	---	BC045681	2135	ENSG00000162694	8.16	7.5	No
GSHG0022667	THAP6	down	1.58	0.00206	EASANA	chr4(+):76439643-76472546	UCSC	THAP domain containing 6	MGC30052	NR_133920	152815	ENSG00000174796	8.92	8.26	Yes
GSHG0022287	C3orf70	down	1.58	0.0207	EASANA	chr3(-):184776299-184870802	UCSC	chromosome 3 open reading frame 70	---	BC137179	285382	ENSG00000187068	7.71	7.05	No
GSHG0002198	PIGK	down	1.58	0.0109	EASANA	chr1(-):77554666-77685132	UCSC	phosphatidylinositol glycan anchor biosynthesis class K	GPI8 // hGPI8	NM_005482	10026	ENSG00000142892	10.38	9.71	No
GSHG0119492	---	down	1.58	4.12e-06	EASANA	chr1(-):68628979-68629010	UCSC	---	---	JD143237	---	---	8.32	7.67	Yes
GSHG0019046	RALGAPA2	down	1.57	0.0119	EASANA	chr20(-):20370273-20693266	UCSC	Ral GTPase activating protein catalytic alpha subunit 2	C20orf74 // AS250 // dJ1049G11.4 // KIAA1272 // RapGAPalpha2	NM_020343	57186	ENSG00000188559	10.17	9.52	No
GSHG0017318	MIR6811 // MLPH	down	1.57	0.0395	EASANA	chr2(+):238395053-238463960	UCSC	microRNA 6811 // melanophilin	exophilin-3 // hsa-mir-6811 // l(1)-3Rk // l1Rk3 // ln // Slac-2a	NM_001281474	102465486 // 79083	ENSG00000115648 // ENSG00000277842	9.62	8.97	No
GSHG0017303	SH3BP4	down	1.57	0.0183	EASANA	chr2(+):235860617-235964356	UCSC	SH3 domain binding protein 4	---	NM_014521	23677	---	9.27	8.62	No
GSHG0015592	CYP4F11	down	1.57	0.00714	EASANA	chr19(-):16023180-16045676	UCSC	cytochrome P450 family 4 subfamily F member 11	---	NM_021187	57834	ENSG00000171903	8.03	7.39	Yes
GSHG0014995	CBLC	down	1.57	0.00674	EASANA	chr19(+):45281126-45303903	UCSC	Cbl proto-oncogene C	CBL-3 // CBL-SL // RNF57	NM_012116	23624	ENSG00000142273	8.72	8.08	Yes
GSHG0014708	PGPEP1	down	1.57	0.00184	EASANA	chr19(+):18451397-18480763	UCSC	pyroglutamyl-peptidase I	Pcp // PGP // PGP-I // PGPI	NM_017712	54858	ENSG00000130517	8.53	7.88	No
GSHG0011220	MT1X	down	1.57	0.0129	EASANA	chr16(+):56716382-56722286	UCSC	metallothionein 1X	MT1 // MT-1l	AK311373	4501	ENSG00000187193	10.67	10.02	No
GSHG0011158	PHKB	down	1.57	0.000281	EASANA	chr16(+):47495210-47735434	UCSC	phosphorylase kinase regulatory subunit beta	---	NM_001031835	5257	---	10.1	9.44	No
GSHG0010980	MPV17L	down	1.57	0.00326	EASANA	chr16(+):15489611-15503543	UCSC	MPV17 mitochondrial inner membrane protein like	FLJ39599 // MLPH1 // MLPH2 // MPV17L1	NM_173803	255027	ENSG00000156968	7.47	6.81	No
GSHG0000275	CD52	down	1.57	0.0112	EASANA	chr1(+):26644411-26647014	UCSC	CD52 molecule	CDW52	NM_001803	1043	ENSG00000169442	8.43	7.78	No
GSHG0001263	C1orf21	down	1.57	0.0218	EASANA	chr1(+):184356150-184598155	UCSC	chromosome 1 open reading frame 21	PIG13	NM_030806	81563	ENSG00000116667	10.54	9.89	No
GSHG0001186	FMO4	down	1.57	0.0251	EASANA	chr1(+):171283322-171311223	UCSC	flavin containing monooxygenase 4	FMO2	NM_002022	2329	ENSG00000076258	7.43	6.78	No
GSHG0119022	SGPP1	down	1.57	0.0347	EASANA	chr14(-):64150937-64194813	UCSC	sphingosine-1-phosphate phosphatase 1	---	NM_030791	81537	ENSG00000126821	8.6	7.95	No
GSHG0009308	RALGAPA1P1	down	1.57	1.14e-08	EASANA	chr14(-):36007558-36278432	UCSC	Ral GTPase activating protein catalytic alpha subunit 1 pseudogene 1	GARNL2 // GARNL2P // RALGAPA1P // DKFZp566D133	NM_194301	26134	ENSG00000229419	8.78	8.14	Yes
GSHG0008337	CRYL1	down	1.57	0.023	EASANA	chr13(-):20977806-21100012	UCSC	crystallin lambda 1	GDH // lambda-CRY // MGC149525 // MGC149526	BC071810	51084	ENSG00000165475	9.22	8.56	No
GSHG0008279	ABHD13	down	1.57	2.07e-06	EASANA	chr13(+):108870763-108886602	UCSC	abhydrolase domain containing 13	C13orf6 // bA153I24.2 // BEM46L1 // FLJ14906	NM_032859	84945	ENSG00000139826	9.56	8.92	No
GSHG0008166	PIBF1	down	1.57	0.003	EASANA	chr13(+):73356230-73590592	UCSC	progesterone immunomodulatory binding factor 1	C13orf24 // CEP90	NM_006346	10464	ENSG00000083535	8.73	8.07	No
GSHG0000739	SLC30A7	down	1.57	0.000218	EASANA	chr1(+):101361632-101447311	UCSC	solute carrier family 30 member 7	ZNT7 // ZnTL2	NM_001144884	148867	ENSG00000162695	10.02	9.37	No
GSHG0006349	THYN1	down	1.57	0.000535	EASANA	chr11(-):134118173-134123260	UCSC	thymocyte nuclear protein 1	THY28	NM_199298	29087	ENSG00000151500	10.22	9.57	No
GSHG0000125	AGTRAP	down	1.57	0.00272	EASANA	chr1(+):11796142-11810837	UCSC	angiotensin II receptor associated protein	ATRAP	NM_020350	57085	ENSG00000177674	9.19	8.53	No
GSHG0004753	CD44	down	1.57	0.00172	EASANA	chr11(+):35160417-35253942	UCSC	CD44 molecule (Indian blood group)	MDU2 // MDU3 // MIC4 // CD44R // CSPG8 // HCELL // IN // MC56 // Pgp1	NM_001202556	960	ENSG00000026508	10.2	9.55	No
GSHG0003818	IDI1	down	1.57	0.00928	EASANA	chr10(-):1085362-1102656	UCSC	isopentenyl-diphosphate delta isomerase 1	---	NR_134300	3422	ENSG00000067064	9.06	8.41	Yes
GSHG0003721	SLC18A2	down	1.57	0.0022	EASANA	chr10(+):119000584-119038941	UCSC	solute carrier family 18 member A2	VMAT2 // SVAT // SVMT	NM_003054	6571	ENSG00000165646	7.89	7.24	Yes
GSHG0003652	SFXN2	down	1.57	0.00338	EASANA	chr10(+):104474298-104498946	UCSC	sideroflexin 2	---	NM_178858	118980	---	9.12	8.47	No
GSHG0031096	TNFSF15	down	1.57	0.0015	EASANA	chr9(-):117546916-117568412	UCSC	tumor necrosis factor superfamily member 15	MGC129934 // MGC129935 // TL1 // TL1A // VEGI // VEGI192A	NM_005118	9966	ENSG00000181634	8.15	7.5	No
GSHG0003332	ZNF22	down	1.57	0.00458	EASANA	chr10(+):45495922-45500777	UCSC	zinc finger protein 22	HKR-T1 // KOX15 // Zfp422 // ZNF422	BC041139	7570	ENSG00000165512	8.98	8.33	No
GSHG0029557	MIR4469 // RNF170	down	1.57	0.000864	EASANA	chr8(-):42704781-42751866	UCSC	microRNA 4469 // ring finger protein 170	SNAX1 // ADSA // DKFZP564A022 // hsa-mir-4469	NM_001160224	100616115 // 81790	ENSG00000120925 // ENSG00000266044	8.87	8.22	No
GSHG0028955	DDHD2	down	1.57	2.48e-07	EASANA	chr8(+):38089009-38120286	UCSC	DDHD domain containing 2	---	NM_015214	23259	---	9.12	8.46	No
GSHG0027733	MKLN1	down	1.57	0.00134	EASANA	chr7(+):130794854-131181398	UCSC	muskelin 1	TWA2	NM_001145354	4289	ENSG00000128585	9.78	9.12	No
GSHG0025629	C4B // C4B_2	down	1.57	0.0231	EASANA	chr6(+):31982572-32003195	UCSC	complement component 4B (Chido blood group) // complement component 4B (Chido blood group), copy 2	C4B1 // C4B3 // C4F // CH // CO4 // CPAMD3	NM_001242823	100293534 // 721	ENSG00000224389 // ENSG00000233312	8.63	7.99	No
GSHG0026715	LMBRD1	down	1.57	0.0024	EASANA	chr6(-):70385641-70507049	UCSC	LMBR1 domain containing 1	C6orf209 // bA810I22.1 // cblF // FLJ11240	NM_018368	55788	ENSG00000168216	9.91	9.26	No
GSHG0002737	VAMP4	down	1.57	2.73e-06	EASANA	chr1(-):171669296-171711379	UCSC	vesicle associated membrane protein 4	---	NR_033704	8674	ENSG00000117533	9.01	8.35	No
GSHG0026337	TPMT	down	1.57	0.000243	EASANA	chr6(-):18128547-18155396	UCSC	thiopurine S-methyltransferase	---	NM_000367	7172	---	9.59	8.94	Yes
GSHG0026286	SSR1	down	1.57	0.00168	EASANA	chr6(-):7281377-7316608	UCSC	signal sequence receptor subunit 1	TRAPA	NR_120448	6745	ENSG00000124783	11	10.35	No
GSHG0025785	CD2AP	down	1.57	0.000105	EASANA	chr6(+):47445525-47594985	UCSC	CD2 associated protein	---	NM_012120	23607	---	10.59	9.94	No
GSHG0059384	---	down	1.57	0.0309	EASANA	chr1(-):158147415-158147446	UCSC	---	---	JD477969	---	---	11.02	10.37	Yes
GSHG0024782	MOCS2	down	1.57	3.99e-05	EASANA	chr5(-):52391511-52405603	UCSC	molybdenum cofactor synthesis 2	MOCO1	NM_176806	4338	ENSG00000164172	9.56	8.91	No
GSHG0023440	---	down	1.57	0.015	EASANA	chr4(-):102265027-102267178	UCSC	---	---	BC038734	---	---	8.89	8.24	No
GSHG0022991	SPCS3	down	1.57	0.00968	EASANA	chr4(+):177241090-177253396	UCSC	signal peptidase complex subunit 3	FLJ22649 // PRO3567 // SPC22/23 // SPC3 // YLR066W	NM_021928	60559	ENSG00000129128	10.41	9.76	No
GSHG0042215	ARHGEF38-IT1	down	1.57	0.0076	EASANA	chr4(+):106482748-106491395	UCSC	ARHGEF38 intronic transcript 1	---	NR_046840	100874374	ENSG00000249885	8.29	7.64	No
GSHG0022676	CCNG2	down	1.57	0.0404	EASANA	chr4(+):78078357-78354540	UCSC	cyclin G2	---	BC032518	901	ENSG00000138764	10.78	10.13	Yes
GSHG0022673	SHROOM3	down	1.57	1.66e-06	EASANA	chr4(+):77356251-77704406	UCSC	shroom family member 3	APXL3 // KIAA1481 // SHRM // ShrmL	NM_020859	57619	ENSG00000138771	8.91	8.26	No
GSHG0018162	GPR155	down	1.56	0.000141	EASANA	chr2(-):175296299-175351828	UCSC	G protein-coupled receptor 155	DEP.7 // DEPDC3 // FLJ31819 // PGR22	NM_152529	151556	ENSG00000163328	8.04	7.4	No
GSHG0016962	NOSTRIN	down	1.56	0.0108	EASANA	chr2(+):169643049-169721849	UCSC	nitric oxide synthase trafficking	MGC20702	NM_001171631	115677	ENSG00000163072	8.37	7.73	No
GSHG0015878	ETHE1	down	1.56	0.0105	EASANA	chr19(-):44010872-44031408	UCSC	ETHE1, persulfide dioxygenase	HSCO // YF13H12	NM_014297	23474	ENSG00000105755	9.19	8.55	No
GSHG0138010	---	down	1.56	0.00596	EASANA	chr17(-):62116510-62119203	UCSC	---	---	AK124426	---	---	8.49	7.84	No
GSHG0121744	---	down	1.56	1.98e-05	EASANA	chr17(+):15687432-15687463	UCSC	---	---	JD321493	---	---	10.24	9.6	Yes
GSHG0034499	ZNF697	down	1.56	0.00134	EASANA	chr1(-):120162000-120190390	UCSC	zinc finger protein 697	---	NM_001080470	90874	---	8.23	7.59	No
GSHG0011632	LITAF	down	1.56	0.000336	EASANA	chr16(-):11641580-11681324	UCSC	lipopolysaccharide induced TNF factor	FLJ38636 // PIG7 // SIMPLE // TP53I7	NR_024320	9516	ENSG00000189067	10.59	9.95	No
GSHG0010402	ATP8B4	down	1.56	0.000978	EASANA	chr15(-):50150436-50411419	UCSC	ATPase phospholipid transporting 8B4 (putative)	ATPIM // KIAA1939	NR_073597	79895	ENSG00000104043	7.93	7.3	Yes
GSHG0009826	CASC4	down	1.56	0.000177	EASANA	chr15(+):44580909-44707959	UCSC	cancer susceptibility candidate 4	DKFZp459F1927 // H63	NM_177974	113201	ENSG00000166734	10.7	10.06	Yes
GSHG0008555	FBXL3	down	1.56	0.00484	EASANA	chr13(-):77579390-77601331	UCSC	F-box and leucine rich repeat protein 3	---	NM_012158	26224	---	9.51	8.87	No
GSHG0005552	ZNF214	down	1.56	2.42e-05	EASANA	chr11(-):7020549-7041586	UCSC	zinc finger protein 214	---	NM_013249	---	---	8.29	7.65	Yes
GSHG0004778	CD82	down	1.56	9.44e-07	EASANA	chr11(+):44587141-44641315	UCSC	CD82 molecule	---	NM_002231	3732	---	8.83	8.19	No
GSHG0004406	RGS10	down	1.56	0.0426	EASANA	chr10(-):121259336-121302222	UCSC	regulator of G-protein signaling 10	---	NM_001005339	6001	ENSG00000148908	9.49	8.85	No
GSHG0055171	AUH	down	1.56	0.011	EASANA	chr9(-):93976099-94124251	UCSC	AU RNA binding methylglutaconyl-CoA hydratase	---	NM_001306190	549	---	10.18	9.54	No
GSHG0111991	---	down	1.56	6.06e-09	EASANA	chr9(+):108286320-108286357	UCSC	---	---	JD516077	---	---	9.12	8.48	Yes
GSHG0143862	---	down	1.56	0.0039	EASANA	chr9(+):71150806-71154670	UCSC	---	---	AK126504	---	---	7.43	6.79	No
GSHG0143279	---	down	1.56	1.59e-07	EASANA	chr7(-):140419138-140421887	UCSC	---	---	AK098095	---	---	9.8	9.16	No
GSHG0028305	GSAP	down	1.56	0.00106	EASANA	chr7(-):76940069-77045717	UCSC	gamma-secretase activating protein	PION // LOC54103	NM_017439	54103	ENSG00000186088	8.1	7.46	No
GSHG0043508	PARK2	down	1.56	0.00098	EASANA	chr6(-):161768590-162864515	UCSC	parkin RBR E3 ubiquitin protein ligase	---	NM_013987	5071	---	7.76	7.11	No
GSHG0026084	PHACTR2	down	1.56	0.00474	EASANA	chr6(+):143929317-144152322	UCSC	phosphatase and actin regulator 2	C6orf56 // KIAA0680	NM_014721	9749	ENSG00000112419	9.12	8.48	No
GSHG0024783	ARL15	down	1.56	0.0104	EASANA	chr5(-):53180614-53606412	UCSC	ADP ribosylation factor like GTPase 15	ARFRP2 // FLJ20051	NM_019087	54622	ENSG00000185305	8.67	8.03	Yes
GSHG0024075	ZCCHC9	down	1.56	1.86e-07	EASANA	chr5(+):80597402-80609115	UCSC	zinc finger CCHC-type containing 9	DKFZp761J139 // PPP1R41	AL512712	84240	ENSG00000131732	9.57	8.93	No
GSHG0024053	SCAMP1	down	1.56	0.000758	EASANA	chr5(+):77656327-77776561	UCSC	secretory carrier membrane protein 1	SCAMP37	NR_110885	9522	ENSG00000085365	10.05	9.41	No
GSHG0032800	---	down	1.56	3.42e-06	EASANA	chr5(+):68889145-68891050	UCSC	---	---	DQ786246	---	---	8.63	7.99	Yes
GSHG0002284	ALG14	down	1.56	0.00816	EASANA	chr1(-):95448279-95538507	UCSC	ALG14, UDP-N-acetylglucosaminyltransferase subunit	MGC19780	NR_131032	199857	ENSG00000172339	8.93	8.3	No
GSHG0023121	ACOX3	down	1.56	0.00404	EASANA	chr4(-):8368011-8442452	UCSC	acyl-CoA oxidase 3, pristanoyl	---	NM_003501	8310	---	8.73	8.09	No
GSHG0022830	SPRY1	down	1.56	2.12e-05	EASANA	chr4(+):124317950-124324915	UCSC	sprouty RTK signaling antagonist 1	---	NM_199327	10252	---	9.13	8.48	No
GSHG0020112	TTC38	down	1.55	2.82e-07	EASANA	chr22(+):46663861-46689905	UCSC	tetratricopeptide repeat domain 38	FLJ20699	NM_017931	55020	ENSG00000075234	9.05	8.42	No
GSHG0018993	GPCPD1	down	1.55	4.26e-06	EASANA	chr20(-):5525081-5591672	UCSC	glycerophosphocholine phosphodiesterase 1	GDE5 // GDPD6 // KIAA1434	NM_019593	56261	ENSG00000125772	8.67	8.05	No
GSHG0018344	MIR6513 // TMBIM1	down	1.55	0.0119	EASANA	chr2(-):219138915-219157300	UCSC	microRNA 6513 // transmembrane BAX inhibitor motif containing 1	hsa-mir-6513 // LFG3 // PP1201 // RECS1	NR_135643	102465256 // 64114	ENSG00000135926 // ENSG00000274203	10.7	10.06	No
GSHG0017547	HEATR5B	down	1.55	2.54e-10	EASANA	chr2(-):37208146-37311488	UCSC	HEAT repeat containing 5B	DKFZp686P15184 // KIAA1414	NM_019024	54497	ENSG00000008869	9.21	8.58	No
GSHG0000293	SYTL1	down	1.55	9.4e-11	EASANA	chr1(+):27668483-27680428	UCSC	synaptotagmin like 1	exophilin-7 // FLJ14996 // JFC1 // SLP1	NM_032872	84958	ENSG00000142765	8.17	7.53	No
GSHG0014726	SLC25A42	down	1.55	4.66e-06	EASANA	chr19(+):19174770-19223837	UCSC	solute carrier family 25 member 42	MGC26694	NM_001321544	284439	ENSG00000181035	8.22	7.59	No
GSHG0013922	GNAL	down	1.55	2.02e-05	EASANA	chr18(+):11689014-11885681	UCSC	G protein subunit alpha L	---	NM_182978	2774	ENSG00000141404	7.82	7.18	No
GSHG0012303	ALDH3A2	down	1.55	0.00282	EASANA	chr17(+):19551836-19580908	UCSC	aldehyde dehydrogenase 3 family member A2	---	U46689	224	---	10.47	9.83	No
GSHG0009354	CDKL1	down	1.55	0.0022	EASANA	chr14(-):50796309-50883179	UCSC	cyclin dependent kinase like 1	---	AF390028	8814	---	7.76	7.13	No
GSHG0008458	CCDC122	down	1.55	1.87e-05	EASANA	chr13(-):44410491-44453827	UCSC	coiled-coil domain containing 122	FLJ31846	NM_144974	160857	ENSG00000151773	7.98	7.35	Yes
GSHG0006549	SSPN	down	1.55	0.0384	EASANA	chr12(+):26348269-26405853	UCSC	sarcospan	KRAG // SPN1 // SPN2	EU433933	8082	ENSG00000123096	8.23	7.59	No
GSHG0006226	MPZL3	down	1.55	5.84e-07	EASANA	chr11(-):118097405-118123083	UCSC	myelin protein zero like 3	---	NR_104405	196264	ENSG00000160588	8.99	8.36	No
GSHG0006076	ME3	down	1.55	0.0233	EASANA	chr11(-):86152150-86383678	UCSC	malic enzyme 3	---	NM_001161586	10873	---	8.48	7.85	No
GSHG0005541	ARFIP2	down	1.55	3.55e-07	EASANA	chr11(-):6495913-6502709	UCSC	ADP ribosylation factor interacting protein 2	POR1	NM_012402	23647	ENSG00000132254	9.81	9.18	No
GSHG0004306	DNMBP	down	1.55	0.00484	EASANA	chr10(-):101635329-101769710	UCSC	dynamin binding protein	ARHGEF36 // KIAA1010 // Tuba	NM_015221	23268	ENSG00000107554	8.43	7.8	No
GSHG0000556	HOOK1	down	1.55	2.14e-08	EASANA	chr1(+):60280463-60342050	UCSC	hook microtubule tethering protein 1	HK1	NM_015888	51361	ENSG00000134709	8.72	8.1	No
GSHG0003665	SLK	down	1.55	0.000298	EASANA	chr10(+):105726927-105788991	UCSC	STE20 like kinase	KIAA0204 // se20-9 // STK2	NM_014720	9748	ENSG00000065613	9.45	8.82	Yes
GSHG0032220	SYTL4	down	1.55	0.0121	EASANA	chrX(-):99929491-99987135	UCSC	synaptotagmin like 4	---	NM_001129896	94121	ENSG00000102362	7.8	7.17	No
GSHG0032185	KIAA2022	down	1.55	0.0352	EASANA	chrX(-):73952692-74145320	UCSC	KIAA2022	MRX98 // XPN	NM_001008537	340533	ENSG00000050030	7.89	7.26	No
GSHG0009986	HEXA-AS1	down	1.55	0.00228	EASANA	chr15(+):72668454-72671129	UCSC	HEXA antisense RNA 1	C15orf34 // FLJ13315	NR_027262	80072	ENSG00000260339	7.25	6.62	No
GSHG0118592	MIR4767 // STS	down	1.55	0.0127	EASANA	chrX(+):7065293-7272851	UCSC	microRNA 4767 // steroid sulfatase (microsomal), isozyme S	ARSC1 // ARSC // hsa-mir-4767	NM_001320750	100616467 // 412	ENSG00000101846 // ENSG00000264268	8.85	8.22	No
GSHG0030035	DENND4C	down	1.55	0.000137	EASANA	chr9(+):19230763-19374270	UCSC	DENN domain containing 4C	C9orf55 // C9orf55B // bA513M16.3 // FLJ20686 // RAB10GEF	NR_073201	55667	ENSG00000137145	9.72	9.09	No
GSHG0054938	NIPAL2	down	1.55	0.00144	EASANA	chr8(-):99202055-99306621	UCSC	NIPA like domain containing 2	NPAL2 // FLJ13955	NR_135747	79815	ENSG00000104361	11.1	10.47	No
GSHG0028849	NAT1	down	1.55	0.0148	EASANA	chr8(+):18027971-18081197	UCSC	N-acetyltransferase 1	AAC1	NM_001291962	9	ENSG00000171428	8.7	8.07	No
GSHG0026971	HYMAI // PLAGL1	down	1.55	0.0218	EASANA	chr6(-):144261435-144385736	UCSC	hydatidiform mole associated and imprinted (non-protein coding) // PLAG1 like zinc finger 1	LOT1 // NCRNA00020 // ZAC	NM_001080955	5325 // 57061	ENSG00000118495 // ENSG00000283122	7.89	7.26	No
GSHG0026104	UST	down	1.55	0.0217	EASANA	chr6(+):149068271-149398131	UCSC	uronyl 2-sulfotransferase	2OST	NM_005715	10090	ENSG00000111962	8.15	7.51	No
GSHG0025014	DTWD2	down	1.55	5.73e-05	EASANA	chr5(-):118171769-118324300	UCSC	DTW domain containing 2	FLJ33977	NM_173666	285605	ENSG00000169570	8.85	8.23	No
GSHG0002496	FAM63A	down	1.55	0.0198	EASANA	chr1(-):150965686-150980854	UCSC	family with sequence similarity 63 member A	FLJ11280	NM_018379	55793	ENSG00000143409	8.81	8.18	No
GSHG0023986	SLC30A5	down	1.55	0.000581	EASANA	chr5(+):68389776-68426897	UCSC	solute carrier family 30 member 5	---	NM_022902	64924	---	8.74	8.11	Yes
GSHG0022922	TRIM2	down	1.55	0.0139	EASANA	chr4(+):154074270-154260474	UCSC	tripartite motif containing 2	---	NM_001130067	23321	---	10.19	9.55	No
GSHG0022452	KIAA0232	down	1.55	2.85e-08	EASANA	chr4(+):6784459-6885897	UCSC	KIAA0232	---	NM_014743	9778	ENSG00000170871	8.36	7.73	No
GSHG0021572	ZNF385D	down	1.55	0.0046	EASANA	chr3(-):21462490-22414123	UCSC	zinc finger protein 385D	ZNF659 // FLJ22419	AK310298	79750	ENSG00000151789	7.75	7.11	Yes
GSHG0020694	---	down	1.55	0.000579	EASANA	chr3(+):37297354-37297961	UCSC	---	---	AF075021	---	---	8.12	7.49	No
GSHG0051936	LINC01473	down	1.54	0.00228	EASANA	chr2(-):186898258-186951044	UCSC	long intergenic non-protein coding RNA 1473	---	NR_110218	101927217	ENSG00000237877	7.21	6.59	No
GSHG0139463	---	down	1.54	0.0044	EASANA	chr2(-):114464359-114467816	UCSC	---	---	AK093903	---	---	8.57	7.95	No
GSHG0017645	PUS10	down	1.54	1.15e-09	EASANA	chr2(-):61167369-61245395	UCSC	pseudouridylate synthase 10	CCDC139 // FLJ32312	AL832208	150962	ENSG00000162927	7.9	7.28	No
GSHG0017460	LDAH	down	1.54	0.000419	EASANA	chr2(-):20883774-21022890	UCSC	lipid droplet associated hydrolase	C2orf43 // FLJ21820	NR_104233	60526	ENSG00000118961	7.86	7.23	Yes
GSHG0016488	PEX13	down	1.54	0.000975	EASANA	chr2(+):61244697-61279125	UCSC	peroxisomal biogenesis factor 13	---	NM_002618	5194	ENSG00000162928	10.19	9.57	No
GSHG0013052	ZBTB4	down	1.54	1.17e-06	EASANA	chr17(-):7362686-7387568	UCSC	zinc finger and BTB domain containing 4	KAISO-L1 // KIAA1538 // ZNF903	NM_020899	57659	ENSG00000174282	9.01	8.39	No
GSHG0013004	UBE2G1	down	1.54	0.0028	EASANA	chr17(-):4172512-4269969	UCSC	ubiquitin conjugating enzyme E2 G1	UBE2G // UBC7	NM_003342	7326	ENSG00000132388	10.04	9.42	Yes
GSHG0012519	WNK4	down	1.54	0.0122	EASANA	chr17(+):40932649-40949075	UCSC	WNK lysine deficient protein kinase 4	PRKWNK4	NM_032387	65266	ENSG00000126562	8.12	7.5	Yes
GSHG0012363	CPD	down	1.54	0.00204	EASANA	chr17(+):28705942-28796674	UCSC	carboxypeptidase D	GP180	NM_001304	1362	ENSG00000108582	10.47	9.84	No
GSHG0011273	NOL3	down	1.54	0.0275	EASANA	chr16(+):67204400-67209638	UCSC	nucleolar protein 3	---	NM_001276319	8996	---	7.55	6.93	No
GSHG0011212	MT2A	down	1.54	0.00766	EASANA	chr16(+):56642478-56643408	UCSC	metallothionein 2A	MT2	NM_005953	4502	ENSG00000125148	11.32	10.7	No
GSHG0010345	PLA2G4F	down	1.54	0.0284	EASANA	chr15(-):42433332-42448839	UCSC	phospholipase A2 group IVF	PLA2G4F/Z	NR_033151	255189	ENSG00000168907	8.32	7.7	No
GSHG0010031	UBE2Q2	down	1.54	3.31e-08	EASANA	chr15(+):76135627-76193388	UCSC	ubiquitin conjugating enzyme E2 Q2	DKFZp762C143	NM_173469	92912	ENSG00000140367	9.76	9.13	No
GSHG0008820	KLHDC1	down	1.54	0.00504	EASANA	chr14(+):50159823-50219869	UCSC	kelch domain containing 1	MST025	NM_172193	122773	ENSG00000197776	8.25	7.63	Yes
GSHG0008411	N4BP2L2-IT2	down	1.54	0.0146	EASANA	chr13(-):33078643-33083532	UCSC	N4BPL2 intronic transcript 2	CG030	NR_026928	116828	ENSG00000281026	8.81	8.19	No
GSHG0033830	ABCC9	down	1.54	0.044	EASANA	chr12(-):21950323-22094336	UCSC	ATP binding cassette subfamily C member 9	CMD1O // SUR2	NM_020297	10060	ENSG00000069431	8.31	7.69	No
GSHG0007225	SLC2A3	down	1.54	0.0149	EASANA	chr12(-):8071824-8088892	UCSC	solute carrier family 2 member 3	GLUT3	NM_006931	6515	ENSG00000059804	8.29	7.67	No
GSHG0007101	TCTN2	down	1.54	0.00158	EASANA	chr12(+):124155660-124192950	UCSC	tectonic family member 2	C12orf38 // FLJ12975 // JBTS24 // MKS8 // TECT2	NM_024809	79867	ENSG00000168778	8.87	8.24	No
GSHG0006839	KCNMB4	down	1.54	0.0209	EASANA	chr12(+):70760062-70828072	UCSC	potassium calcium-activated channel subfamily M regulatory beta subunit 4	---	NM_014505	27345	ENSG00000135643	7.96	7.33	No
GSHG0004768	TTC17	down	1.54	0.000361	EASANA	chr11(+):43380435-43516483	UCSC	tetratricopeptide repeat domain 17	FLJ10890	NM_018259	55761	ENSG00000052841	10.42	9.8	Yes
GSHG0003704	NHLRC2	down	1.54	0.00014	EASANA	chr10(+):115614391-115672264	UCSC	NHL repeat containing 2	DKFZp779F115 // FLJ20147 // FLJ25621 // FLJ33312 // MGC45492	NM_198514	374354	ENSG00000196865	10.08	9.45	Yes
GSHG0032521	KDM5D	down	1.54	0.0423	EASANA	chrY(-):21865753-21906825	UCSC	lysine demethylase 5D	HY // HYA // JARID1D // SMCY // KIAA0234	NM_004653	8284	ENSG00000012817	8.62	7.99	No
GSHG0031941	ARSD	down	1.54	2.15e-06	EASANA	chrX(-):2822012-2847416	UCSC	arylsulfatase D	---	NM_001669	414	ENSG00000006756	9.38	8.76	No
GSHG0030451	---	down	1.54	0.0173	EASANA	chr9(+):128664233-128666748	UCSC	---	---	AK027170	---	---	7.51	6.89	No
GSHG0030238	DAPK1	down	1.54	0.000301	EASANA	chr9(+):90112143-90323548	UCSC	death associated protein kinase 1	DAPK	NM_001288731	1612	ENSG00000196730	8.69	8.07	No
GSHG0003229	CACNB2	down	1.54	0.0162	EASANA	chr10(+):18429606-18830798	UCSC	calcium voltage-gated channel auxiliary subunit beta 2	CACNLB2 // MYSB	NM_201597	783	ENSG00000165995	8.02	7.39	No
GSHG0029490	CCDC25	down	1.54	1.27e-06	EASANA	chr8(-):27590835-27630170	UCSC	coiled-coil domain containing 25	FLJ10853	NR_130762	55246	ENSG00000147419	8.48	7.85	No
GSHG0029468	ENTPD4	down	1.54	0.00142	EASANA	chr8(-):23243297-23315244	UCSC	ectonucleoside triphosphate diphosphohydrolase 4	LYSAL1 // KIAA0392 // LALP70 // LAP70 // NTPDase-4 // UDPase	BC034477	9583	ENSG00000197217	9.52	8.9	No
GSHG0029437	PSD3	down	1.54	0.000141	EASANA	chr8(-):18384813-18871196	UCSC	pleckstrin and Sec7 domain containing 3	DKFZp761K1423 // EFA6D // EFA6R // HCA67 // KIAA0942	NM_015310	23362	ENSG00000156011	8.6	7.98	No
GSHG0028924	DCTN6	down	1.54	4.21e-05	EASANA	chr8(+):30013813-30041155	UCSC	dynactin subunit 6	WS-3	NM_006571	10671	ENSG00000104671	10.42	9.8	Yes
GSHG0026461	HLA-C	down	1.54	0.0275	EASANA	chr6(-):31236526-31239913	UCSC	major histocompatibility complex, class I, C	D6S204 // HLA-JY3 // PSORS1	NM_002117	3107	ENSG00000204525	11.1	10.48	No
GSHG0024973	CHD1	down	1.54	0.00308	EASANA	chr5(-):98190908-98262240	UCSC	chromodomain helicase DNA binding protein 1	---	NM_001270	1105	ENSG00000153922	8.97	8.35	Yes
GSHG0024874	COL4A3BP	down	1.54	0.00178	EASANA	chr5(-):74666928-74807963	UCSC	collagen type IV alpha 3 binding protein	CERT // GPBP // STARD11	NM_001130105	10087	ENSG00000113163	9.25	8.63	No
GSHG0024223	SLC22A5	down	1.54	0.0425	EASANA	chr5(+):131705401-131731305	UCSC	solute carrier family 22 member 5	CDSP // OCTN2 // SCD	NM_003060	6584	ENSG00000197375	8.96	8.33	No
GSHG0023215	RBM47	down	1.54	0.00158	EASANA	chr4(-):40425272-40632640	UCSC	RNA binding motif protein 47	FLJ20273 // NET18	NM_001098634	54502	ENSG00000163694	10.4	9.78	No
GSHG0022810	USP53	down	1.54	0.0059	EASANA	chr4(+):120133739-120216672	UCSC	ubiquitin specific peptidase 53	---	NM_019050	54532	---	8.95	8.32	No
GSHG0022229	RPL22L1	down	1.54	0.00572	EASANA	chr3(-):170582667-170588045	UCSC	ribosomal protein L22 like 1	---	NR_135259	200916	ENSG00000163584	8.16	7.54	Yes
GSHG0021845	FRMD4B	down	1.54	0.0237	EASANA	chr3(-):69217936-69591733	UCSC	FERM domain containing 4B	---	AK091076	23150	---	8.73	8.11	No
GSHG0019326	CHRNA4	down	1.53	3.41e-08	EASANA	chr20(-):61974662-62009489	UCSC	cholinergic receptor nicotinic alpha 4 subunit	---	AB209359	1137	---	8.44	7.82	Yes
GSHG0018070	STAM2	down	1.53	0.000156	EASANA	chr2(-):152973316-153032506	UCSC	signal transducing adaptor molecule 2	Hbp	NM_005843	10254	ENSG00000115145	10.86	10.25	No
GSHG0017257	SP100	down	1.53	0.042	EASANA	chr2(+):231280871-231410317	UCSC	SP100 nuclear antigen	---	NM_001080391	6672	ENSG00000067066	8.96	8.35	No
GSHG0015091	TRPM4	down	1.53	0.00674	EASANA	chr19(+):49660998-49715098	UCSC	transient receptor potential cation channel subfamily M member 4	FLJ20041	NM_001321285	54795	ENSG00000130529	9.12	8.5	No
GSHG0014994	BCL3 // MIR8085	down	1.53	0.000301	EASANA	chr19(+):45250962-45263301	UCSC	B-cell CLL/lymphoma 3 // microRNA 8085	BCL4 // D19S37 // hsa-mir-8085	AK296180	102465879 // 602	ENSG00000069399 // ENSG00000277736	8.44	7.83	No
GSHG0014256	ZNF24	down	1.53	0.000884	EASANA	chr18(-):32912172-32924431	UCSC	zinc finger protein 24	ZNF191 // KOX17 // Zfp191 // ZSCAN3	NM_006965	7572	ENSG00000172466	10.38	9.76	No
GSHG0013544	ZNF652	down	1.53	3.22e-06	EASANA	chr17(-):47366568-47439835	UCSC	zinc finger protein 652	KIAA0924	NM_014897	22834	ENSG00000198740	9.52	8.91	No
GSHG0013302	ACACA	down	1.53	0.000159	EASANA	chr17(-):35441928-35766902	UCSC	acetyl-CoA carboxylase alpha	ACAC // ACC // ACC1	NM_198839	31	ENSG00000278540	9.36	8.75	No
GSHG0008457	ENOX1	down	1.53	0.0139	EASANA	chr13(-):43787704-44361116	UCSC	ecto-NOX disulfide-thiol exchanger 1	cCNOX // CNOX // FLJ10094 // PIG38	NM_017993	55068	ENSG00000120658	7.53	6.92	No
GSHG0067312	---	down	1.53	1.26e-06	EASANA	chr12(-):56373785-56373819	UCSC	---	---	JD559262	---	---	8.55	7.93	Yes
GSHG0033827	RAB3IP	down	1.53	0.0178	EASANA	chr12(+):70132466-70216989	UCSC	RAB3A interacting protein	FLJ22548 // RABIN3 // RABIN8	NR_103519	117177	ENSG00000127328	8.96	8.34	Yes
GSHG0118938	ZBED5-AS1	down	1.53	0.00486	EASANA	chr11(+):10879764-10900823	UCSC	ZBED5 antisense RNA 1	---	NR_034137	729013	ENSG00000247271	8.79	8.18	Yes
GSHG0135086	---	down	1.53	0.000559	EASANA	chr10(-):120451874-120453047	UCSC	---	---	BC017894	---	---	8.18	7.56	No
GSHG0144964	---	down	1.53	0.0479	EASANA	chrY(-):21853831-21856492	UCSC	---	---	BX648634	---	---	7.54	6.93	No
GSHG0032103	MAGED4 // SNORA11D // SNORA11E	down	1.53	0.0254	EASANA	chrX(+):51927919-51935364	UCSC	MAGE family member D4 // small nucleolar RNA, H/ACA box 11D // small nucleolar RNA, H/ACA box 11E	KIAA1859 // MAGE-E1 // MAGE1 // MGC3210	NM_177537	100124541 // 101340250 // 728239	ENSG00000154545 // ENSG00000221475 // ENSG00000221705	8.11	7.5	No
GSHG0143791	---	down	1.53	0.014	EASANA	chr9(+):19453375-19455169	UCSC	---	---	AK024898	---	---	7.97	7.36	No
GSHG0029974	PGM5P3-AS1	down	1.53	0.000122	EASANA	chr9(+):72690-75298	UCSC	PGM5P3 antisense RNA 1	FAM233B	NR_121189	101929127	ENSG00000277631	8.24	7.63	Yes
GSHG0028529	CADPS2	down	1.53	0.00136	EASANA	chr7(-):121958479-122526813	UCSC	calcium dependent secretion activator 2	CAPS2	NM_017954	93664	ENSG00000081803	8.92	8.31	No
GSHG0028035	TWISTNB	down	1.53	0.000155	EASANA	chr7(-):19735085-19748684	UCSC	TWIST neighbor	---	NM_001002926	221830	ENSG00000105849	8.72	8.11	No
GSHG0043803	ISPD	down	1.53	5.78e-09	EASANA	chr7(-):16127152-16460947	UCSC	isoprenoid synthase domain containing	hCG_1745121 // IspD // Nip	NM_001101426	729920	ENSG00000214960	7.45	6.84	No
GSHG0126804	---	down	1.53	0.00712	EASANA	chr6(-):129480405-129480425	UCSC	---	---	JD261970	---	---	10.82	10.2	No
GSHG0026792	FBXL4	down	1.53	1.28e-06	EASANA	chr6(-):99321601-99395882	UCSC	F-box and leucine rich repeat protein 4	---	NR_103836	26235	---	9.29	8.67	No
GSHG0025012	---	down	1.53	0.00734	EASANA	chr5(-):115887966-115890185	UCSC	---	---	AK055059	---	---	7.77	7.15	Yes
GSHG0024251	TXNDC15	down	1.53	0.00482	EASANA	chr5(+):134209426-134237323	UCSC	thioredoxin domain containing 15	C5orf14 // 2310047H23Rik // FLJ22625	NM_024715	79770	ENSG00000113621	9.76	9.14	No
GSHG0023029	CYP4V2	down	1.53	0.0358	EASANA	chr4(+):187112674-187134617	UCSC	cytochrome P450 family 4 subfamily V member 2	CYP4AH1	NM_207352	285440	ENSG00000145476	8.84	8.23	No
GSHG0140972	---	down	1.53	0.0201	EASANA	chr3(-):123329584-123330850	UCSC	---	---	BC033713	---	---	7.62	7	Yes
GSHG0001759	DHRS3 // MIR6730	down	1.53	0.00016	EASANA	chr1(-):12627939-12677724	UCSC	dehydrogenase/reductase 3 // microRNA 6730	hsa-mir-6730 // RDH17 // retSDR1 // Rsdr1 // SDR1 // SDR16C1	NM_004753	102466722 // 9249	ENSG00000162496 // ENSG00000276830	10.69	10.07	No
GSHG0019571	DIP2A	down	1.52	3.91e-08	EASANA	chr21(+):47878855-47989926	UCSC	disco interacting protein 2 homolog A	C21orf106 // Dip2 // KIAA0184	NM_015151	23181	ENSG00000160305	8.46	7.85	No
GSHG0019070	CST3	down	1.52	0.00608	EASANA	chr20(-):23608536-23618685	UCSC	cystatin C	---	NM_001288614	1471	ENSG00000101439	11.48	10.88	No
GSHG0018303	FZD5	down	1.52	1.04e-06	EASANA	chr2(-):208627312-208634143	UCSC	frizzled class receptor 5	C2orf31 // DKFZP434E2135 // HFZ5	NM_003468	7855	ENSG00000163251	8.45	7.85	No
GSHG0002036	C1orf210	down	1.52	2.24e-07	EASANA	chr1(-):43747559-43751288	UCSC	chromosome 1 open reading frame 210	MGC52423	NM_001164829	149466	ENSG00000253313	8.52	7.92	Yes
GSHG0084408	---	down	1.52	5.74e-05	EASANA	chr11(-):86532013-86532044	UCSC	---	---	JD562563	---	---	10.62	10.01	Yes
GSHG0001846	TCEA3	down	1.52	0.0449	EASANA	chr1(-):23707402-23751272	UCSC	transcription elongation factor A3	TFIIS.H	NM_003196	6920	ENSG00000204219	10.09	9.49	No
GSHG0016489	KIAA1841	down	1.52	0.00552	EASANA	chr2(+):61293006-61365168	UCSC	KIAA1841	---	NM_032506	84542	ENSG00000162929	7.85	7.24	Yes
GSHG0016464	ERLEC1	down	1.52	2.28e-05	EASANA	chr2(+):54014068-54046495	UCSC	endoplasmic reticulum lectin 1	C2orf30 // CL25084 // ERLECTIN // XTP3-B // XTP3TPB	EU794676	27248	ENSG00000068912	9.83	9.23	Yes
GSHG0016069	ZNF432	down	1.52	0.000323	EASANA	chr19(-):52534632-52552377	UCSC	zinc finger protein 432	KIAA0798	NM_014650	9668	ENSG00000256087	8.76	8.16	No
GSHG0013719	HID1	down	1.52	0.0295	EASANA	chr17(-):72946838-72968900	UCSC	HID1 domain containing	C17orf28 // DMC1 // HID-1	NM_030630	283987	ENSG00000167861	9.16	8.56	No
GSHG0013640	CYB561	down	1.52	0.0336	EASANA	chr17(-):61509666-61523722	UCSC	cytochrome b561	CYB561A1 // FRRS2	NM_001915	1534	ENSG00000008283	9.8	9.19	No
GSHG0013365	KRT23	down	1.52	0.00322	EASANA	chr17(-):39078949-39093895	UCSC	keratin 23	---	NM_015515	25984	---	7.54	6.93	Yes
GSHG0013070	VAMP2	down	1.52	0.000116	EASANA	chr17(-):8062465-8066864	UCSC	vesicle associated membrane protein 2	---	NM_014232	6844	---	9.35	8.75	No
GSHG0013056	SAT2	down	1.52	0.000216	EASANA	chr17(-):7529553-7531194	UCSC	spermidine/spermine N1-acetyltransferase family member 2	SSAT2	NM_133491	112483	ENSG00000141504	9.04	8.43	No
GSHG0010357	UBR1	down	1.52	9.92e-05	EASANA	chr15(-):43235100-43398313	UCSC	ubiquitin protein ligase E3 component n-recognin 1	---	NM_174916	197131	ENSG00000159459	9.01	8.4	No
GSHG0009766	EIF2AK4	down	1.52	1.06e-07	EASANA	chr15(+):40226325-40327797	UCSC	eukaryotic translation initiation factor 2 alpha kinase 4	---	NM_001013703	440275	---	9.67	9.06	No
GSHG0008927	PLEKHH1	down	1.52	0.00256	EASANA	chr14(+):67999916-68056328	UCSC	pleckstrin homology, MyTH4 and FERM domain containing H1	---	NM_020715	57475	---	9.57	8.97	No
GSHG0008453	MIR5006 // VWA8	down	1.52	0.0111	EASANA	chr13(-):42140961-42535221	UCSC	microRNA 5006 // von Willebrand factor A domain containing 8	KIAA0564 // hsa-mir-5006	NM_015058	100847026 // 23078	ENSG00000102763 // ENSG00000264190	8.61	8.01	No
GSHG0118910	ZMYM2	down	1.52	0.00684	EASANA	chr13(+):20532810-20665984	UCSC	zinc finger MYM-type containing 2	ZNF198 // FIM // MYM // RAMP	NM_197968	7750	ENSG00000121741	10.62	10.01	Yes
GSHG0006732	TMEM198B	down	1.52	2.04e-05	EASANA	chr12(+):56223392-56230028	UCSC	transmembrane protein 198B (pseudogene)	---	NR_036479	440104	ENSG00000182796	8.2	7.6	No
GSHG0006415	TAPBPL	down	1.52	0.0442	EASANA	chr12(+):6561177-6631587	UCSC	TAP binding protein like	FLJ10143 // TAPBP-R // TAPBPR	AK098035	55080	ENSG00000139192	8.86	8.25	No
GSHG0006084	NOX4	down	1.52	0.0129	EASANA	chr11(-):89057521-89322779	UCSC	NADPH oxidase 4	KOX // KOX-1	NM_001143837	50507	ENSG00000086991	7.64	7.04	Yes
GSHG0003590	C10orf12	down	1.52	0.000182	EASANA	chr10(+):98592017-98745584	UCSC	chromosome 10 open reading frame 12	DKFZP564P1916 // FLJ13022	AK308356	26148	ENSG00000155640	9.32	8.72	No
GSHG0144958	---	down	1.52	0.021	EASANA	chrY(-):21203567-21206290	UCSC	---	---	AK057112	---	---	8.41	7.81	No
GSHG0031895	ZNF185	down	1.52	2.36e-07	EASANA	chrX(+):152082986-152142024	UCSC	zinc finger protein 185 (LIM domain)	SCELL	NM_007150	7739	ENSG00000147394	7.8	7.19	Yes
GSHG0030702	MLLT3	down	1.52	0.0103	EASANA	chr9(-):20341665-20622542	UCSC	MLLT3, super elongation complex subunit	AF-9 // AF9 // YEATS3	NM_004529	4300	ENSG00000171843	9.28	8.67	Yes
GSHG0029528	RAB11FIP1	down	1.52	9.86e-05	EASANA	chr8(-):37716462-37757015	UCSC	RAB11 family interacting protein 1	FLJ22524 // FLJ22622 // Rab11-FIP1 // RCP	NM_025151	80223	ENSG00000156675	8.04	7.43	No
GSHG0133124	PTP4A3	down	1.52	0.00442	EASANA	chr8(+):142431488-142442554	UCSC	protein tyrosine phosphatase type IVA, member 3	PRL-3 // PRL-R // PRL3	NM_032611	11156	ENSG00000184489	9.81	9.21	No
GSHG0028988	HGSNAT	down	1.52	0.0254	EASANA	chr8(+):42995592-43057969	UCSC	heparan-alpha-glucosaminide N-acetyltransferase	---	NM_152419	138050	---	10.37	9.76	No
GSHG0028930	WRN	down	1.52	1.41e-06	EASANA	chr8(+):30890778-31031278	UCSC	Werner syndrome RecQ like helicase	---	NM_000553	7486	---	7.94	7.33	Yes
GSHG0028901	BNIP3L	down	1.52	0.00328	EASANA	chr8(+):26240523-26270644	UCSC	BCL2 interacting protein 3 like	BNIP3a // Nix	NM_004331	665	ENSG00000104765	11.18	10.57	No
GSHG0028844	PCM1	down	1.52	0.00498	EASANA	chr8(+):17780354-17887457	UCSC	pericentriolar material 1	PTC4	NM_006197	5108	ENSG00000078674	9.4	8.8	No
GSHG0142785	---	down	1.52	2.86e-06	EASANA	chr7(+):97595944-97596475	UCSC	---	---	BC122864	---	---	8.47	7.87	Yes
GSHG0025634	HLA-DRA	down	1.52	0.0238	EASANA	chr6(+):32406044-32412823	UCSC	major histocompatibility complex, class II, DR alpha	HLA-DRA1	AK301134	3122	ENSG00000204287	11.56	10.95	No
GSHG0002816	GLRX2	down	1.52	0.0273	EASANA	chr1(-):193065595-193075665	UCSC	glutaredoxin 2	bA101E13.1 // GRX2	NM_001319291	51022	ENSG00000023572	9.06	8.46	No
GSHG0026979	SHPRH	down	1.52	2.19e-08	EASANA	chr6(-):146205947-146285559	UCSC	SNF2 histone linker PHD RING helicase	bA545I5.2 // FLJ90837 // KIAA2023	NM_173082	257218	ENSG00000146414	8.53	7.93	Yes
GSHG0026777	RRAGD	down	1.52	0.0292	EASANA	chr6(-):90074335-90121995	UCSC	Ras related GTP binding D	bA11D8.2.1 // DKFZP761H171	NM_021244	58528	ENSG00000025039	8.73	8.13	Yes
GSHG0026688	ELOVL5	down	1.52	0.00288	EASANA	chr6(-):53132196-53213977	UCSC	ELOVL fatty acid elongase 5	SCA38 // dJ483K16.1 // HELO1	NM_021814	60481	ENSG00000012660	10.96	10.36	Yes
GSHG0026325	ATXN1	down	1.52	0.0404	EASANA	chr6(-):16299343-16761725	UCSC	ataxin 1	SCA1 // ATX1 // D6S504E	NM_001128164	6310	ENSG00000124788	8.96	8.35	No
GSHG0026012	RNF217	down	1.52	0.0377	EASANA	chr6(+):125283691-125413780	UCSC	ring finger protein 217	C6orf172 // IBRDC1 // dJ84N20.1 // MGC26996	NR_136734	154214	ENSG00000146373	8.22	7.62	No
GSHG0025041	FNIP1 // RAPGEF6	down	1.52	0.00532	EASANA	chr5(-):130759616-131132756	UCSC	folliculin interacting protein 1 // Rap guanine nucleotide exchange factor 6	PDZGEF2 // KIAA1961 // PDZ-GEF2 // RA-GEF-2	AF117947	51735 // 96459	ENSG00000158987 // ENSG00000217128	8.65	8.04	No
GSHG0024829	SREK1IP1	down	1.52	0.00556	EASANA	chr5(-):64013975-64064496	UCSC	SREK1 interacting protein 1	SFRS12IP1 // FLJ36754 // P18SRP	NM_173829	285672	ENSG00000153006	9.25	8.65	No
GSHG0024174	TNFAIP8	down	1.52	0.00604	EASANA	chr5(+):118604387-118730299	UCSC	TNF alpha induced protein 8	GG2-1 // MDC-3.13 // SCC-S2	NM_001286817	25816	ENSG00000145779	7.96	7.36	Yes
GSHG0024074	CKMT2	down	1.52	0.00784	EASANA	chr5(+):80529139-80562216	UCSC	creatine kinase, mitochondrial 2	SMTCK	NM_001825	1160	ENSG00000131730	7.75	7.14	Yes
GSHG0002240	KYAT3 // RBMXL1	down	1.52	4.24e-05	EASANA	chr1(-):89401456-89458643	UCSC	kynurenine aminotransferase 3 // RNA binding motif protein, X-linked like 1	CCBL2 // KAT3 // KATIII // RBM1 // RP11-82K18.3	NM_001008662	494115 // 56267	ENSG00000137944 // ENSG00000213516	9.75	9.14	No
GSHG0022545	N4BP2	down	1.52	0.000425	EASANA	chr4(+):40058524-40159871	UCSC	NEDD4 binding protein 2	B3BP	NM_018177	55728	ENSG00000078177	8.42	7.81	No
GSHG0022288	EHHADH	down	1.52	0.0175	EASANA	chr3(-):184908414-184971886	UCSC	enoyl-CoA hydratase and 3-hydroxyacyl CoA dehydrogenase	---	NM_001966	1962	---	7.87	7.27	Yes
GSHG0021902	SENP7	down	1.52	4.13e-07	EASANA	chr3(-):101043033-101232056	UCSC	SUMO1/sentrin specific peptidase 7	---	NM_020654	57337	ENSG00000138468	8.41	7.81	No
GSHG0021895	DCBLD2	down	1.52	0.00604	EASANA	chr3(-):98514814-98620533	UCSC	discoidin, CUB and LCCL domain containing 2	CLCP1 // ESDN	NM_080927	131566	ENSG00000057019	8.75	8.14	No
GSHG0021835	SUCLG2	down	1.52	0.0084	EASANA	chr3(-):67410884-67705039	UCSC	succinate-CoA ligase GDP-forming beta subunit	---	NM_001177599	8801	ENSG00000172340	10.16	9.56	No
GSHG0021032	CD96	down	1.52	0.000959	EASANA	chr3(+):111260926-111384838	UCSC	CD96 molecule	---	NR_134917	---	---	7.63	7.03	Yes
GSHG0020693	GOLGA4	down	1.52	0.00202	EASANA	chr3(+):37284682-37408370	UCSC	golgin A4	GCP2 // GOLG // golgin-240 // p230	NM_002078	2803	ENSG00000144674	9.92	9.32	No
GSHG0020284	XBP1	down	1.52	0.00226	EASANA	chr22(-):29190546-29196560	UCSC	X-box binding protein 1	XBP2	NM_005080	7494	ENSG00000100219	11.94	11.33	No
GSHG0002146	MYSM1	down	1.52	0.00326	EASANA	chr1(-):59120411-59165747	UCSC	Myb like, SWIRM and MPN domains 1	---	NM_001085487	114803	---	9.98	9.38	No
GSHG0019075	GGTLC1	down	1.51	0.0439	EASANA	chr20(-):23965691-23969416	UCSC	gamma-glutamyltransferase light chain 1	---	NM_178311	92086	---	9.24	8.64	Yes
GSHG0019026	KIF16B	down	1.51	0.000381	EASANA	chr20(-):16252749-16554079	UCSC	kinesin family member 16B	---	NM_024704	55614	---	8.12	7.52	No
GSHG0017254	FBXO36	down	1.51	0.000157	EASANA	chr2(+):230787018-230975718	UCSC	F-box protein 36	Fbx36 // FLJ37592	AK309702	130888	ENSG00000153832	8.08	7.49	No
GSHG0001857	FUCA1	down	1.51	0.037	EASANA	chr1(-):24171570-24194859	UCSC	fucosidase, alpha-L- 1, tissue	---	NM_000147	2517	ENSG00000179163	9.74	9.14	No
GSHG0139078	---	down	1.51	0.00222	EASANA	chr2(+):160626481-160629028	UCSC	---	---	AK126410	---	---	8.4	7.8	No
GSHG0016778	ZC3H6	down	1.51	0.000259	EASANA	chr2(+):113033178-113097640	UCSC	zinc finger CCCH-type containing 6	ZC3HDC6 // FLJ41410 // FLJ45877 // KIAA2035	NM_198581	376940	ENSG00000188177	8.68	8.09	Yes
GSHG0016070	---	down	1.51	0.00544	EASANA	chr19(-):52561743-52566956	UCSC	---	---	AF086256	---	---	7.49	6.9	No
GSHG0015082	DHDH	down	1.51	6.41e-05	EASANA	chr19(+):49436934-49448226	UCSC	dihydrodiol dehydrogenase	HUM2DD	NM_014475	27294	ENSG00000104808	8.4	7.8	Yes
GSHG0014327	FECH	down	1.51	0.00238	EASANA	chr18(-):55212074-55253969	UCSC	ferrochelatase	---	NM_001012515	2235	---	8.72	8.13	No
GSHG0013986	RNF125	down	1.51	0.00552	EASANA	chr18(+):29598445-29653154	UCSC	ring finger protein 125	FLJ20456	NM_017831	54941	ENSG00000101695	7.95	7.36	No
GSHG0012654	TOM1L1	down	1.51	0.0139	EASANA	chr17(+):52978052-53039328	UCSC	target of myb1 like 1 membrane trafficking protein	SRCASM	NM_005486	10040	ENSG00000141198	10.71	10.12	No
GSHG0001309	PTPRC	down	1.51	0.0018	EASANA	chr1(+):198608098-198726605	UCSC	protein tyrosine phosphatase, receptor type C	CD45 // GP180 // LCA // T200	NM_080921	5788	ENSG00000081237	8.57	7.98	No
GSHG0012168	MIS12	down	1.51	0.000339	EASANA	chr17(+):5389694-5394134	UCSC	MIS12, kinetochore complex component	hMIS12 // KNTC2AP // MGC2488 // MTW1	NM_001258220	79003	ENSG00000167842	8.63	8.03	Yes
GSHG0011403	MLYCD	down	1.51	0.00194	EASANA	chr16(+):83932730-83949793	UCSC	malonyl-CoA decarboxylase	hMCD // MCD	NM_012213	23417	ENSG00000103150	8.2	7.61	No
GSHG0011224	---	down	1.51	0.000918	EASANA	chr16(+):56974940-56975636	UCSC	---	---	BC015447	---	---	8.32	7.72	No
GSHG0011015	METTL9	down	1.51	9.75e-09	EASANA	chr16(+):21608542-21668794	UCSC	methyltransferase like 9	DREV1	NM_001288660	51108	ENSG00000197006	10.93	10.34	Yes
GSHG0009530	SEL1L	down	1.51	0.0149	EASANA	chr14(-):81937892-82000205	UCSC	SEL1L ERAD E3 ligase adaptor subunit	IBD2 // SEL1L1	NM_005065	6400	ENSG00000071537	9.58	8.98	No
GSHG0008366	MTMR6	down	1.51	0.00388	EASANA	chr13(-):25802307-25861704	UCSC	myotubularin related protein 6	---	AX748005	9107	ENSG00000139505	8.88	8.29	No
GSHG0008015	PAN3	down	1.51	0.00244	EASANA	chr13(+):28712643-28869475	UCSC	PAN3 poly(A) specific ribonuclease subunit	---	NM_175854	255967	ENSG00000152520	8.51	7.92	No
GSHG0133782	CASP1	down	1.51	0.00752	EASANA	chr11(-):104896239-104916103	UCSC	caspase 1	IL1BC // ICE	X65019	834	ENSG00000137752	7.66	7.07	Yes
GSHG0004639	AMPD3	down	1.51	0.0045	EASANA	chr11(+):10471868-10529126	UCSC	adenosine monophosphate deaminase 3	---	NM_001172431	272	ENSG00000133805	8.28	7.68	No
GSHG0004275	BLNK	down	1.51	2.99e-09	EASANA	chr10(-):97951011-98031333	UCSC	B-cell linker	BASH // bca // BLNK-s // Ly57 // SLP-65 // SLP65	AK225546	29760	ENSG00000095585	8.42	7.83	No
GSHG0004268	TCTN3	down	1.51	0.00298	EASANA	chr10(-):97423153-97454712	UCSC	tectonic family member 3	C10orf61 // DKFZP564D116 // JBTS18 // TECT3	AK128834	26123	ENSG00000119977	9.37	8.78	No
GSHG0032296	2006-09-01	down	1.51	0.0392	EASANA	chrX(-):118749687-118829585	UCSC	septin 6	KIAA0128 // MGC16619 // MGC20339 // SEP2 // SEPT2	NM_145802	23157	ENSG00000125354	9.1	8.5	No
GSHG0032232	ARMCX2	down	1.51	0.0278	EASANA	chrX(-):100910272-100914876	UCSC	armadillo repeat containing, X-linked 2	ALEX2 // GASP9 // KIAA0512	NM_177949	9823	ENSG00000184867	8.05	7.46	No
GSHG0031757	---	down	1.51	0.0139	EASANA	chrX(+):110988814-110990701	UCSC	---	---	AK026828	---	---	7.83	7.23	No
GSHG0003361	NCOA4	down	1.51	0.00716	EASANA	chr10(+):51565108-51590733	UCSC	nuclear receptor coactivator 4	ARA70 // DKFZp762E1112 // ELE1 // PTC3 // RFG	NM_001145263	8031	ENSG00000266412	10.96	10.36	No
GSHG0129889	---	down	1.51	0.0238	EASANA	chr4(+):49553135-49553166	UCSC	---	---	JD186829	---	---	8.02	7.43	Yes
GSHG0109422	---	down	1.51	0.00628	EASANA	chr4(+):68311855-68311886	UCSC	---	---	JD471416	---	---	8.7	8.11	Yes
GSHG0025427	HIVEP1	down	1.51	0.000699	EASANA	chr6(+):12012569-12165235	UCSC	human immunodeficiency virus type I enhancer binding protein 1	ZNF40 // CIRIP // CRYBP1 // MBP-1 // PRDII-BF1 // Schnurri-1 // ZAS1 // ZNF40A	X51435	3096	ENSG00000095951	8.8	8.21	No
GSHG0025025	CEP120	down	1.51	0.000317	EASANA	chr5(-):122680580-122759287	UCSC	centrosomal protein 120	CCDC100 // FLJ36090	NM_153223	153241	ENSG00000168944	8.04	7.45	Yes
GSHG0024887	AP3B1	down	1.51	0.00234	EASANA	chr5(-):77298151-77590579	UCSC	adaptor related protein complex 3 beta 1 subunit	---	NM_003664	8546	---	9.24	8.65	No
GSHG0024802	MIER3	down	1.51	2.22e-05	EASANA	chr5(-):56215429-56247957	UCSC	MIER family member 3	DKFZp686L09111 // DKFZp781I1119 // FLJ35954	NM_152622	166968	ENSG00000155545	9.15	8.55	No
GSHG0024195	GRAMD3	down	1.51	0.00224	EASANA	chr5(+):125695788-125830046	UCSC	GRAM domain containing 3	FLJ21313 // NS3TP2	NM_001146319	65983	ENSG00000155324	9.14	8.54	No
GSHG0024146	EPB41L4A-AS1	down	1.51	0.0368	EASANA	chr5(+):111496223-111498198	UCSC	EPB41L4A antisense RNA 1	C5orf26 // NCRNA00219 // TIGA1	NR_015370	114915	ENSG00000224032	8.58	7.99	No
GSHG0024035	HEXB	down	1.51	0.0397	EASANA	chr5(+):73935845-74017113	UCSC	hexosaminidase subunit beta	---	GQ472222	3074	ENSG00000049860	10.08	9.48	Yes
GSHG0023330	G3BP2	down	1.51	0.000456	EASANA	chr4(-):76567953-76598667	UCSC	G3BP stress granule assembly factor 2	KIAA0660	NM_203505	9908	ENSG00000138757	11.09	10.5	No
GSHG0133618	ADGRA3	down	1.51	1.1e-07	EASANA	chr4(-):22388998-22517685	UCSC	adhesion G protein-coupled receptor A3	---	NM_145290	166647	---	8.6	8.01	No
GSHG0141334	---	down	1.51	1.12e-07	EASANA	chr18(-):12073224-12076467	UCSC	---	---	AL359580	---	---	7.93	7.33	No
GSHG0022241	NCEH1	down	1.51	0.0429	EASANA	chr3(-):172348435-172429014	UCSC	neutral cholesterol ester hydrolase 1	AADACL1 // KIAA1363 // NCEH	BC028734	57552	ENSG00000144959	9.07	8.48	No
GSHG0021886	STX19	down	1.51	0.0399	EASANA	chr3(-):93733217-93747454	UCSC	syntaxin 19	MGC21382	NM_001001850	415117	ENSG00000178750	8.33	7.73	Yes
GSHG0021308	SEC62	down	1.51	1.88e-05	EASANA	chr3(+):169684580-169716161	UCSC	SEC62 homolog, preprotein translocation factor	---	NM_003262	7095	---	10.21	9.62	Yes
GSHG0020550	EDEM1	down	1.51	0.00954	EASANA	chr3(+):5229331-5261650	UCSC	ER degradation enhancing alpha-mannosidase like protein 1	EDEM // KIAA0212	NM_014674	9695	ENSG00000134109	8.62	8.03	Yes
GSHG0018256	SATB2	down	1.5	0.0106	EASANA	chr2(-):200134223-200335995	UCSC	SATB homeobox 2	FLJ21474 // KIAA1034	NM_015265	23314	ENSG00000119042	8.18	7.6	No
GSHG0015884	CADM4	down	1.5	0.0065	EASANA	chr19(-):44126522-44143991	UCSC	cell adhesion molecule 4	IGSF4C // Necl-4 // SynCAM4 // TSLL2	NM_145296	199731	ENSG00000105767	8.43	7.84	No
GSHG0014088	KIAA1468	down	1.5	0.00316	EASANA	chr18(+):59854524-59974355	UCSC	KIAA1468	FLJ33841 // HsT3308 // HsT885	NM_020854	57614	ENSG00000134444	8.84	8.25	Yes
GSHG0014054	POLI	down	1.5	3.73e-06	EASANA	chr18(+):51795849-51824602	UCSC	DNA polymerase iota	RAD30B // RAD3OB	NM_007195	11201	ENSG00000101751	8.32	7.74	Yes
GSHG0012562	MAP3K14-AS1	down	1.5	0.00294	EASANA	chr17(+):43325292-43345997	UCSC	MAP3K14 antisense RNA 1	---	NR_110326	100133991	ENSG00000267278	8.17	7.59	No
GSHG0010494	RPS27L	down	1.5	0.000556	EASANA	chr15(-):63445539-63449741	UCSC	ribosomal protein S27 like	---	NM_015920	51065	ENSG00000185088	10.05	9.47	Yes
GSHG0009875	MAPK6	down	1.5	0.000215	EASANA	chr15(+):52311411-52358462	UCSC	mitogen-activated protein kinase 6	PRKM6 // ERK3 // HsT17250 // p97MAPK	NM_002748	5597	ENSG00000069956	9.97	9.38	No
GSHG0009293	DTD2 // HEATR5A	down	1.5	0.0007	EASANA	chr14(-):31760995-31926680	UCSC	D-tyrosyl-tRNA deacylase 2 (putative) // HEAT repeat containing 5A	C14orf125 // C14orf126 // DKFZP434I1735 // MGC9912	NM_015473	112487 // 25938	ENSG00000129480 // ENSG00000129493	8.74	8.15	No
GSHG0008541	DIS3	down	1.5	0.00232	EASANA	chr13(-):73329540-73356266	UCSC	DIS3 homolog, exosome endoribonuclease and 3'-5' exoribonuclease	KIAA1008 // dis3p // EXOSC11 // RRP44	NM_001322349	22894	ENSG00000083520	8.62	8.03	Yes
GSHG0007373	KIF21A	down	1.5	0.0412	EASANA	chr12(-):39687030-39837192	UCSC	kinesin family member 21A	FEOM1 // FLJ20052	NM_017641	55605	ENSG00000139116	8.81	8.22	Yes
GSHG0006531	GOLT1B	down	1.5	0.000124	EASANA	chr12(+):21654699-21671337	UCSC	golgi transport 1B	CGI-141 // GOT1 // YMR292W	NM_016072	51026	ENSG00000111711	8.85	8.27	Yes
GSHG0004013	LINC01518	down	1.5	0.0489	EASANA	chr10(-):43168461-43187207	UCSC	long intergenic non-protein coding RNA 1518	---	NR_120659	101929397	ENSG00000233515	8.21	7.62	Yes
GSHG0004012	ZNF33B	down	1.5	0.00506	EASANA	chr10(-):43069633-43134285	UCSC	zinc finger protein 33B	ZNF11B // KOX2 // KOX31	NR_130951	7582	ENSG00000196693	9.11	8.52	No
GSHG0003597	ZDHHC16	down	1.5	1.07e-06	EASANA	chr10(+):99205888-99217123	UCSC	zinc finger DHHC-type containing 16	APH2	NR_109895	84287	ENSG00000171307	8.66	8.08	No
GSHG0032370	FGF13	down	1.5	0.0335	EASANA	chrX(-):137713735-138287216	UCSC	fibroblast growth factor 13	FGF2 // FHF2	NM_001139501	2258	ENSG00000129682	9.2	8.62	No
GSHG0030704	HACD4	down	1.5	0.0282	EASANA	chr9(-):20995306-21031674	UCSC	3-hydroxyacyl-CoA dehydratase 4	PTPLAD2 // Em:AL662879.1 // OTTHUMG00000021016	BC114215	401494	ENSG00000188921	7.67	7.08	No
GSHG0024963	GLRX	down	1.5	0.0178	EASANA	chr5(-):95117040-95158577	UCSC	glutaredoxin	GRX // GRX1	AK094753	2745	ENSG00000173221	9.4	8.81	No
GSHG0024798	IL6ST	down	1.5	0.0075	EASANA	chr5(-):55230938-55290821	UCSC	interleukin 6 signal transducer	CD130 // GP130	NR_120480	3572	ENSG00000134352	10.86	10.27	No
GSHG0023700	SORBS2	down	1.5	0.0291	EASANA	chr4(-):186506598-186877870	UCSC	sorbin and SH3 domain containing 2	ARGBP2 // KIAA0777	NM_021069	8470	ENSG00000154556	9.49	8.9	No
GSHG0033700	ADRA2C	down	1.5	0.00222	EASANA	chr4(+):3768124-3770253	UCSC	adrenoceptor alpha 2C	ADRA2L2 // ADRA2RL2 // ADRARL2	BC142625	152	ENSG00000184160	8.19	7.6	No
