# Supplementary material for: The Neuropilin-1/PKC axis promotes neuroendocrine differentiation and drug resistance of prostate cancer
Source: Br J Cancer. 2022 Dec 22;128(5):918–27. doi: 10.1038/s41416-022-02114-9 (PMC9977768; doi:10.1038/s41416-022-02114-9)
Supplement: Supplementary file 14 — Supplementary Table-S4 [file 41416_2022_2114_MOESM14_ESM.xlsx]

## Sheet: S4
Supplementary Table 4: List of genes associated with AR signaling (Hieronymus et al., 2006)
Gene symbol	Gene Name
ABCC4	ATP Binding Cassette Subfamily C Member 4
ACSL3	Acyl-CoA Synthetase Long-Chain Family Member 3
ADAM7	ADAM Metallopeptidase Domain 7
BM039	Uncharacterized Bone Marrow Protein BM039
CD200	CD200 antigen (identified by monoclonal antibody MRC OX-2)
EAF2	ELL Associated Factor 2
ELL2	Elongation Factor For RNA Polymerase II 2
FKBP5	FK506 Binding Protein 5
FOLH1	Folate Hydrolase (Prostate-Specific Membrane Antigen) 1
GLRA2	Glycine Receptor Alpha 2
GNMT	Glycine N-Methyltransferase
HERC3	Hect domain and RLD 3
KLK2	Kallikrein 2, prostatic
KLK3	Kallikrein 3, (prostate specific antigen)
MAF	V-maf musculoaponeurotic fibrosarcoma oncogene homolog
MAN1A1	Mannosidase Alpha Class 1A Member 1
MAPRE2	Microtubule Associated Protein RP/EB Family Member 2
MED28	Mediator Complex Subunit 28
MPHOSPH9	M-Phase Phosphoprotein 9
NKX3-1	NK3 transcription factor related, locus 1
NNMT	Nicotinamide N-Methyltransferase
PIP4K2B	Phosphatidylinositol-5-Phosphate 4-Kinase Type 2 Beta
PTGER4	Prostaglandin E Receptor 4
TMEPAI	Transmembrane Prostate Androgen Induced
TMPRSS2	Transmembrane Protease, Serine 2
TNK1	Tyrosine Kinase Non Receptor 1
ZBTB10	Zinc Finger And BTB Domain Containing 10
