# Supplementary material for: The Neuropilin-1/PKC axis promotes neuroendocrine differentiation and drug resistance of prostate cancer
Source: Br J Cancer. 2022 Dec 22;128(5):918–27. doi: 10.1038/s41416-022-02114-9 (PMC9977768; doi:10.1038/s41416-022-02114-9)
Supplement: Supplementary file 15 — Supplementary Table-S5 [file 41416_2022_2114_MOESM15_ESM.xlsx]

## Sheet: S5
Supplementary Table 5 : List of genes associated with NEPC signature (Beltran et al., 2016)
Gene symbol	Gene Name
ASXL3	Additional Sex Combs Like 3
AURKA	Aurora Kinase A
BRINP1	BMP/Retinoic Acid Inducible Neural Specific 1
C7orf76	Chromosome 7 Open Reading Frame 76
CAND2	Cullin Associated And Neddylation Dissociated 2 (Putative)
DNMT1	DNA Methyltransferase 1
ETV5	ETS Variant 5
EZH2	Enhancer Of Zeste 2 Polycomb Repressive Complex 2 Subunit
GNAO1	G Protein Subunit Alpha O1
GPX2	Glutathione Peroxidase 2
JAKMIP2	Janus Kinase And Microtubule Interacting Protein 2
KCNB2	Potassium Voltage-Gated Channel Subfamily B Member 2
KCND2	Potassium Voltage-Gated Channel Subfamily D Member 2
KIAA0408	KIAA0408
LRRC16B	Leucine Rich Repeat Containing 16B
MAP10	Microtubule Associated Protein 10
MYCN	V-Myc Avian Myelocytomatosis Viral Oncogene Neuroblastoma Derived Homolog
NRSN1	Neurensin 1
PCSK1	Proprotein Convertase Subtilisin/Kexin Type 1
PROX1	Prospero Homeobox 1
RGS7	Regulator Of G-Protein Signaling 7
SCG3	Secretogranin III
SEC11C	SEC11 Homolog C, Signal Peptidase Complex Subunit
SEZ6	Seizure Related 6 Homolog
SOGA3	SOGA Family Member 3
ST8SIA3	ST8 Alpha-N-Acetyl-Neuraminide Alpha-2,8-Sialyltransferase 3
SVOP	SV2 Related Protein
SYT11	Synaptotagmin 11
TRIM9	Tripartite Motif Containing 9
