# Supplementary material for: The Neuropilin-1/PKC axis promotes neuroendocrine differentiation and drug resistance of prostate cancer
Source: Br J Cancer. 2022 Dec 22;128(5):918–27. doi: 10.1038/s41416-022-02114-9 (PMC9977768; doi:10.1038/s41416-022-02114-9)
Supplement: Supplementary file 16 — Supplementary Table-S6 [file 41416_2022_2114_MOESM16_ESM.xlsx]

## Sheet: S6
Supplementary Table 6 : List of up-regulated genes associated with "Neurogenesis" pathway in CRPC (Fold-change ≥ 1.5; p-value ≤ 0.05)
GSID	Regulation	Fold-Change	P-value	Gene Symbol	Gene name	GO ID	GO name
GSHG0000446	up	3.28	3.98e-05	CDC20	Cell division cycle protein 20 homolog	GO:0050773	regulation of dendrite development
GSHG0003392	up	3.27	6.37e-05	CDK1	Cyclin-dependent kinase 1	GO:0014038	regulation of Schwann cell differentiation
GSHG0002822	up	3.15	0.000178	ASPM	Abnormal spindle-like microcephaly-associated protein	GO:0002052	positive regulation of neuroblast proliferation
GSHG0002822	up	3.15	0.000178	ASPM	Abnormal spindle-like microcephaly-associated protein	GO:0045665	negative regulation of neuron differentiation
GSHG0002822	up	3.15	0.000178	ASPM	Abnormal spindle-like microcephaly-associated protein	GO:0021873	forebrain neuroblast division
GSHG0002822	up	3.15	0.000178	ASPM	Abnormal spindle-like microcephaly-associated protein	GO:0001764	neuron migration
GSHG0026696	up	2.61	0.00118	BMP5	Bone morphogenetic protein 5	GO:1900006	positive regulation of dendrite development
GSHG0023651	up	2.44	0.000295	HMGB2	High mobility group protein B2	GO:0050767	regulation of neurogenesis
GSHG0023651	up	2.44	0.000295	HMGB2	High mobility group protein B2	GO:0050767	regulation of neurogenesis
GSHG0024080	up	2.38	0.00256	VCAN	Versican core protein	GO:0008347	glial cell migration
GSHG0024080	up	2.38	0.00256	VCAN	Versican core protein	GO:0008347	glial cell migration
GSHG0019276	up	2.36	0.000121	AURKA	Aurora kinase A	GO:1990138	neuron projection extension
GSHG0007453	up	2.25	0.000504	RACGAP1	Rac GTPase-activating protein 1	GO:0007405	neuroblast proliferation
GSHG0018327	up	2.2	0.0072	FN1	Fibronectin	GO:0008347	glial cell migration
GSHG0018327	up	2.2	0.0072	FN1	Fibronectin	GO:0045773	positive regulation of axon extension
GSHG0028736	up	2.19	0.00544	XRCC2	DNA repair protein XRCC2	GO:0050769	positive regulation of neurogenesis
GSHG0028484	up	2.11	4.02e-08	LAMB1	Laminin subunit beta-1	GO:0031175	neuron projection development
GSHG0028484	up	2.11	4.02e-08	LAMB1	Laminin subunit beta-1	GO:0021812	neuronal-glial interaction involved in cerebral cortex radial glia guided migration
GSHG0018379	up	2.05	0.00278	SERPINE2	Glia-derived nexin	GO:0010976	positive regulation of neuron projection development
GSHG0018379	up	2.05	0.00278	SERPINE2	Glia-derived nexin	GO:0048711	positive regulation of astrocyte differentiation
GSHG0021328	up	1.97	0.0228	NLGN1	Neuroligin-1	GO:0061002	negative regulation of dendritic spine morphogenesis
GSHG0021328	up	1.97	0.0228	NLGN1	Neuroligin-1	GO:0060999	positive regulation of dendritic spine development
GSHG0021328	up	1.97	0.0228	NLGN1	Neuroligin-1	GO:0045664	regulation of neuron differentiation
GSHG0021328	up	1.97	0.0228	NLGN1	Neuroligin-1	GO:0060999	positive regulation of dendritic spine development
GSHG0021328	up	1.97	0.0228	NLGN1	Neuroligin-1	GO:0031175	neuron projection development
GSHG0022207	up	1.94	0.0294	BCHE	Cholinesterase	GO:0014016	neuroblast differentiation
GSHG0003989	up	1.93	4.87e-07	NRP1	Neuropilin-1	GO:0097374	sensory neuron axon guidance
GSHG0003989	up	1.93	4.87e-07	NRP1	Neuropilin-1	GO:0090259	regulation of retinal ganglion cell axon guidance
GSHG0003989	up	1.93	4.87e-07	NRP1	Neuropilin-1	GO:1902287	semaphorin-plexin signaling pathway involved in axon guidance
GSHG0003989	up	1.93	4.87e-07	NRP1	Neuropilin-1	GO:0097491	sympathetic neuron projection guidance
GSHG0003989	up	1.93	4.87e-07	NRP1	Neuropilin-1	GO:0007411	axon guidance
GSHG0003989	up	1.93	4.87e-07	NRP1	Neuropilin-1	GO:0007411	axon guidance
GSHG0003989	up	1.93	4.87e-07	NRP1	Neuropilin-1	GO:0031290	retinal ganglion cell axon guidance
GSHG0003989	up	1.93	4.87e-07	NRP1	Neuropilin-1	GO:0048846	axon extension involved in axon guidance
GSHG0003989	up	1.93	4.87e-07	NRP1	Neuropilin-1	GO:0060385	axonogenesis involved in innervation
GSHG0003989	up	1.93	4.87e-07	NRP1	Neuropilin-1	GO:0048843	negative regulation of axon extension involved in axon guidance
GSHG0003989	up	1.93	4.87e-07	NRP1	Neuropilin-1	GO:0007413	axonal fasciculation
GSHG0003989	up	1.93	4.87e-07	NRP1	Neuropilin-1	GO:1902285	semaphorin-plexin signaling pathway involved in neuron projection guidance
GSHG0003989	up	1.93	4.87e-07	NRP1	Neuropilin-1	GO:0071679	commissural neuron axon guidance
GSHG0003989	up	1.93	4.87e-07	NRP1	Neuropilin-1	GO:1902336	positive regulation of retinal ganglion cell axon guidance
GSHG0003989	up	1.93	4.87e-07	NRP1	Neuropilin-1	GO:0097490	sympathetic neuron projection extension
GSHG0003989	up	1.93	4.87e-07	NRP1	Neuropilin-1	GO:0016358	dendrite development
GSHG0003989	up	1.93	4.87e-07	NRP1	Neuropilin-1	GO:1902378	VEGF-activated neuropilin signaling pathway involved in axon guidance
GSHG0003989	up	1.93	4.87e-07	NRP1	Neuropilin-1	GO:0048842	positive regulation of axon extension involved in axon guidance
GSHG0003989	up	1.93	4.87e-07	NRP1	Neuropilin-1	GO:0001764	neuron migration
GSHG0003989	up	1.93	4.87e-07	NRP1	Neuropilin-1	GO:0021785	branchiomotor neuron axon guidance
GSHG0003989	up	1.93	4.87e-07	NRP1	Neuropilin-1	GO:0048843	negative regulation of axon extension involved in axon guidance
GSHG0003989	up	1.93	4.87e-07	NRP1	Neuropilin-1	GO:0021828	gonadotrophin-releasing hormone neuronal migration to the hypothalamus
GSHG0006252	up	1.93	0.00144	THY1	Thy-1 membrane glycoprotein	GO:0046549	retinal cone cell development
GSHG0006252	up	1.93	0.00144	THY1	Thy-1 membrane glycoprotein	GO:0050771	negative regulation of axonogenesis
GSHG0006252	up	1.93	0.00144	THY1	Thy-1 membrane glycoprotein	GO:0046549	retinal cone cell development
GSHG0006252	up	1.93	0.00144	THY1	Thy-1 membrane glycoprotein	GO:0050771	negative regulation of axonogenesis
GSHG0015001	up	1.87	8.5e-07	APOE	Apolipoprotein E	GO:0061000	negative regulation of dendritic spine development
GSHG0015001	up	1.87	8.5e-07	APOE	Apolipoprotein E	GO:0031102	neuron projection regeneration
GSHG0015001	up	1.87	8.5e-07	APOE	Apolipoprotein E	GO:0060999	positive regulation of dendritic spine development
GSHG0015001	up	1.87	8.5e-07	APOE	Apolipoprotein E	GO:0030516	regulation of axon extension
GSHG0029188	up	1.85	0.0153	CTHRC1	Collagen triple helix repeat-containing protein 1	GO:0060122	inner ear receptor stereocilium organization
GSHG0024349	up	1.84	0.0365	SPINK5	Serine protease inhibitor Kazal-type 5	GO:0035315	hair cell differentiation
GSHG0007637	up	1.82	0.0232	PHLDA1	Pleckstrin homology-like domain family A member 1	GO:0021879	forebrain neuron differentiation
GSHG0003222	up	1.71	0.0145	VIM	Vimentin	GO:0014002	astrocyte development
GSHG0003222	up	1.71	0.0145	VIM	Vimentin	GO:0060020	Bergmann glial cell differentiation
GSHG0003222	up	1.71	0.0145	VIM	Vimentin	GO:0010977	negative regulation of neuron projection development
GSHG0025246	up	1.65	0.0034	SLIT3	Slit homolog 3 protein	GO:0007411	axon guidance
GSHG0025246	up	1.65	0.0034	SLIT3	Slit homolog 3 protein	GO:0021834	chemorepulsion involved in embryonic olfactory bulb interneuron precursor migration
GSHG0025246	up	1.65	0.0034	SLIT3	Slit homolog 3 protein	GO:0050770	regulation of axonogenesis
GSHG0025246	up	1.65	0.0034	SLIT3	Slit homolog 3 protein	GO:0048846	axon extension involved in axon guidance
GSHG0024019	up	1.65	0.0494	MAP1B	Microtubule-associated protein 1B	GO:0048675	axon extension
GSHG0024019	up	1.65	0.0494	MAP1B	Microtubule-associated protein 1B	GO:0016358	dendrite development
GSHG0024019	up	1.65	0.0494	MAP1B	Microtubule-associated protein 1B	GO:0045773	positive regulation of axon extension
GSHG0025297	up	1.64	0.000355	DBN1	Drebrin	GO:0050773	regulation of dendrite development
GSHG0028690	up	1.64	0.00688	EZH2	Histone-lysine N-methyltransferase EZH2	GO:0014013	regulation of gliogenesis
GSHG0028690	up	1.64	0.00688	EZH2	Histone-lysine N-methyltransferase EZH2	GO:1900006	positive regulation of dendrite development
GSHG0024907	up	1.63	0.00932	DHFR	Dihydrofolate reductase	GO:0031103	axon regeneration
GSHG0017131	up	1.62	0.00354	NRP2	Neuropilin-2	GO:0097490	sympathetic neuron projection extension
GSHG0017131	up	1.62	0.00354	NRP2	Neuropilin-2	GO:0048846	axon extension involved in axon guidance
GSHG0017131	up	1.62	0.00354	NRP2	Neuropilin-2	GO:0007411	axon guidance
GSHG0017131	up	1.62	0.00354	NRP2	Neuropilin-2	GO:1902285	semaphorin-plexin signaling pathway involved in neuron projection guidance
GSHG0017131	up	1.62	0.00354	NRP2	Neuropilin-2	GO:0097491	sympathetic neuron projection guidance
GSHG0017131	up	1.62	0.00354	NRP2	Neuropilin-2	GO:0007411	axon guidance
GSHG0005412	up	1.6	0.00878	NTM	Neurotrimin	GO:0008038	neuron recognition
GSHG0030557	up	1.57	0.000898	WDR5	WD repeat-containing protein 5	GO:0031175	neuron projection development
GSHG0015490	up	1.57	0.00834	DNMT1	DNA (cytosine-5)-methyltransferase 1	GO:0030182	neuron differentiation
GSHG0029155	up	1.56	0.0279	SDC2	Syndecan-2	GO:0048814	regulation of dendrite morphogenesis
GSHG0029155	up	1.56	0.0279	SDC2	Syndecan-2	GO:0048813	dendrite morphogenesis
GSHG0029861	up	1.54	0.00374	ASAP1	Arf-GAP with SH3 domain, ANK repeat and PH domain-containing protein 1	GO:0061000	negative regulation of dendritic spine development
GSHG0031591	up	1.54	0.0072	EFNB1	Ephrin-B1	GO:0007411	axon guidance
GSHG0004637	up	1.51	6.34e-05	ADM	ADM	GO:0031102	neuron projection regeneration
GSHG0028902	up	1.5	0.0309	DPYSL2	Dihydropyrimidinase-related protein 2	GO:0030516	regulation of axon extension
GSHG0028902	up	1.5	0.0309	DPYSL2	Dihydropyrimidinase-related protein 2	GO:0007411	axon guidance
GSHG0031820	up	1.5	1.04e-07	HPRT1	Hypoxanthine-guanine phosphoribosyltransferase	GO:0048813	dendrite morphogenesis
GSHG0031820	up	1.5	1.04e-07	HPRT1	Hypoxanthine-guanine phosphoribosyltransferase	GO:0021954	central nervous system neuron development
GSHG0031820	up	1.5	1.04e-07	HPRT1	Hypoxanthine-guanine phosphoribosyltransferase	GO:0021895	cerebral cortex neuron differentiation
GSHG0003023	up	1.5	0.000223	CCSAP	Centriole, cilia and spindle-associated protein	GO:0048666	neuron development
