# Supplementary material for: The Neuropilin-1/PKC axis promotes neuroendocrine differentiation and drug resistance of prostate cancer
Source: Br J Cancer. 2022 Dec 22;128(5):918–27. doi: 10.1038/s41416-022-02114-9 (PMC9977768; doi:10.1038/s41416-022-02114-9)
Supplement: Supplementary file 17 — Supplementary Table-S7 [file 41416_2022_2114_MOESM17_ESM.xls]

## Sheet: prad_su2c_2019_clinical_data (1
Supplementary Table 7 : Prad su2c 2019_clinical data
Study ID+A3:X3A1A3:AA3A3:YA3:AD3	Patient ID	Sample ID	Abiraterone (ABI) and Enzalutamide (ENZA) Exposure Status	Age at Diagnosis	Age At Procurement	AR Score (Capture)	AR Score (PolyA)	AR Score	Cancer Type	Cancer Type Detailed	Capture ARV7 SRPM spliced reads per million	Chemo Regimen Category	ETS Fusion Details	ETS Fusion SEQ	Fraction Genome Altered	Radical Prostatectomy Gleason Score for Prostate Cancer	Mutation Count	NEPC Score (Capture)	NEPC Score (PolyA)	NEPC Score	Neuroendocrine Features	Off ARSI	Oncotree Code	Overall Survival (Months)	Overall Survival Status	Other Sample ID	Pathology Classification	polyA ARV7 SRPM spliced reads per million	Prostate-specific antigen	RAF1/BRAF Status	Number of Samples Per Patient	Sex	Somatic Status	Taxane Exposure Status	Tissue Site	Tissue Source Site	TMB (nonsynonymous)	Unique Paper Samples
prad_su2c_2019	6115012	MO_1012-Tumor-Subcutaneous_nodule	Naive	64.1	71.4	NA	-0.018700514	-0.018700514	Prostate Cancer	Prostate Adenocarcinoma	NA	Other: Taxol	NA	Negative	0.5744	7	1099	NA	0.41511208	0.41511208	No	NA	PRAD	NA	NA	6115012	Adenocarcinoma	0	27.4	NA	1	Male	Matched	Exposed	Other Soft tissue	MSK	36.73333333	YES
prad_su2c_2019	5115031	MO_1094-Tumor	Naive	66.2	67	-0.077035276	-0.082116136	-0.082116136	Prostate Cancer	Prostate Adenocarcinoma	0	Standard of care abiraterone	NA	Negative	0.2859	9	43	0.246253731	0.187589536	0.187589536	No	1	PRAD	20.20367937	0:LIVING	5115031	Adenocarcinoma	0	2.4	KIAA1549-BRAF	1	Male	Matched	Naive	Bone	Michigan	1.433333333	YES
prad_su2c_2019	5115258	MO_1118-TM	Naive	69.5	73	0.010512826	0.034240574	0.034240574	Prostate Cancer	Prostate Adenocarcinoma	0	Other: Carboplatin+Etopside	TMPRSS2-ERG	Positive	0.2390	9	48	0.712959776	0.768063486	0.768063486	Yes	NA	PRAD	NA	NA	5115258	Adenocarcinoma with NE features	0	8.14	NA	1	Male	Matched	Exposed	Liver	Michigan	1.6	YES
prad_su2c_2019	5115158	MO_1215-Tumor	Exposed	53.9	65	-0.03614012	-0.012699584	-0.012699584	Prostate Cancer	Prostate Adenocarcinoma	0	Standard of care abiraterone	TMPRSS2-ERG	Positive	0.6438	7	145	0.726437205	0.775059287	0.775059287	Yes	NA	PRAD	NA	NA	5115158	Adenocarcinoma with NE features	0	5.5	NA	1	Male	Matched	Exposed	Other Soft tissue	Michigan	4.833333333	YES
prad_su2c_2019	5115359	MO_1410-Tumor	Naive	63.4	66	0.140104385	0.163661679	0.163661679	Prostate Cancer	Prostate Adenocarcinoma	0	Standard of care abiraterone	TMPRSS2-ERG	Positive	0.4993	8	113	0.237644507	0.219306227	0.219306227	No	1	PRAD	2.923784494	1:DECEASED	5115359	Adenocarcinoma	0.023185071	34.7	NA	1	Male	Matched	Naive	Liver	Michigan	3.766666667	YES
prad_su2c_2019	5115546	MO_1446_T	Naive	NA	57	-0.086674497	-0.264685716	-0.264685716	Prostate Cancer	Prostate Adenocarcinoma	0	Other: Bicalutamide	TMPRSS2-ERG	Positive	0.2736	UNK	77	0.341390399	0.509785455	0.509785455	No	NA	PRAD	NA	NA	NA	Adenocarcinoma	0	NA	NA	1	Male	Matched	Exposed	Bone	Michigan	2.566666667	YES
prad_su2c_2019	5115501	MO_1460_Tumor	Naive	61.5	64	-0.045219177	0.042421885	0.042421885	Prostate Cancer	Prostate Adenocarcinoma	0	N/E	NA	Negative	0.4210	9	41	0.817263904	0.8509693	0.8509693	Yes	NA	PRAD	NA	NA	5115501	Adenocarcinoma with NE features	0.020762465	4.8	NA	1	Male	Matched	Naive	Liver	Michigan	1.366666667	YES
prad_su2c_2019	5115547	MO_1469_T	Naive	NA	65	-0.071339543	-0.01056407	-0.01056407	Prostate Cancer	Prostate Adenocarcinoma	0	Other: Cabozantinib	NA	Negative	0.1891	UNK	47	0.668608064	0.69959735	0.69959735	Yes	NA	PRAD	NA	NA	NA	Adenocarcinoma with NE features	0	NA	NA	1	Male	Matched	Naive	Other Soft tissue	Michigan	1.6	YES
prad_su2c_2019	5115614	MO_1482_T	Exposed	NA	NA	0.137066211	0.24979926	0.24979926	Prostate Cancer	Prostate Adenocarcinoma	0	Standard of care abiraterone	CLTC-ETV1	Positive	0.6295	UNK	26	0.61108438	0.579301944	0.579301944	Yes	NA	PRAD	NA	NA	NA	Small cell	0	NA	NA	1	Male	Matched	Naive	Liver	Michigan	0.9	YES
prad_su2c_2019	96115165	PM155-TM	Naive	86.1	87	NA	0.001642294	0.001642294	Prostate Cancer	Prostate Adenocarcinoma	NA	MLN8237	NA	Negative	0.6014	UNK	40	NA	0.68475424	0.68475424	Yes	NA	PRAD	NA	NA	96115165-T-A-1	Small cell	0	0.9	NA	1	Male	Matched	Naive	Liver	Cornell	1.333333333	YES
prad_su2c_2019	96115207	PM158-TM	Naive	54.5	65	NA	0.388261888	0.388261888	Prostate Cancer	Prostate Adenocarcinoma	NA	Standard of care enzalutamide	NA	Negative	0.4148	7	42	NA	0.115640611	0.115640611	No	0	PRAD	30.5847569	0:LIVING	96115207-T-A-1	Adenocarcinoma	0.154630141	7	NA	1	Male	Matched	Naive	Bone	Cornell	1.4	YES
prad_su2c_2019	96115210	PM163-TM	Exposed	64.2	67	NA	0.241856644	0.241856644	Prostate Cancer	Prostate Adenocarcinoma	NA	Standard of care abiraterone	NA	Negative	0.5776	9	37	NA	0.563035208	0.563035208	Yes	NA	PRAD	NA	NA	96115210-T-C-1	Small cell	0.151970303	141	NA	1	Male	Matched	Naive	Liver	Cornell	1.233333333	YES
prad_su2c_2019	96115211	PM170-TM	On treatment	66.5	70	NA	0.139053607	0.139053607	Prostate Cancer	Prostate Adenocarcinoma	NA	Standard of care abiraterone	NA	Negative	0.3385	8	34	NA	0.297676142	0.297676142	No	NA	PRAD	NA	NA	96115211-T-C-1	Adenocarcinoma	0	6.5	NA	1	Male	Matched	Exposed	Bone	Cornell	1.166666667	YES
prad_su2c_2019	1115467	PRAD-01115467-Tumor-SM-6B2KD	Naive	57.6	66	NA	0.359569353	0.359569353	Prostate Cancer	Prostate Adenocarcinoma	NA	Enzalutamide with Correlative Assessments	TMPRSS2-ERG	Positive	0.0354	7	61	NA	0.267031997	0.267031997	NA	1	PRAD	19.48094612	0:LIVING	1115467	Inadequate for diagnosis	0.266514666	NA	NA	1	Male	Matched	Naive	Bone	DFCI	2.033333333	YES
prad_su2c_2019	1115526	PRAD-01115526-Tumor-SM-A4KND	Naive	65.5	77	NA	0.108947074	0.108947074	Prostate Cancer	Prostate Adenocarcinoma	NA	Enzalutamide with Correlative Assessments	NA	Negative	0.0036	8	34	NA	0.262579771	0.262579771	No	0	PRAD	24.83574244	0:LIVING	1115526	Adenocarcinoma	0	3.71	NA	1	Male	Matched	Naive	LN	DFCI	1.133333333	YES
prad_su2c_2019	1115527	PRAD-01115527-Tumor-SM-A4KNE	Exposed	56.6	58	NA	0.495017731	0.495017731	Prostate Cancer	Prostate Adenocarcinoma	NA	Alliance (Arm B-enzalutamide + abiraterone)	NA	Negative	0.2724	9	147	NA	0.148364734	0.148364734	No	NA	PRAD	NA	NA	1115527	Adenocarcinoma	0.073764544	320.2	NA	1	Male	Matched	Exposed	Bone	DFCI	4.966666667	YES
prad_su2c_2019	1115576	PRAD-01115576-Tumor-SM-A56E8	On treatment	64.7	66	NA	0.133678743	0.133678743	Prostate Cancer	Prostate Adenocarcinoma	NA	Standard of care abiraterone	TMPRSS2-ERG	Positive	0.6401	8	53	NA	0.717098363	0.717098363	No	NA	PRAD	NA	NA	1115576	Adenocarcinoma	0	5.28	NA	1	Male	Matched	Exposed	Liver	DFCI	1.833333333	YES
prad_su2c_2019	6115296	PRAD-6115296.0-Tumor-SM-B2XS2	Exposed	65.8	74.2	NA	0.055680391	0.055680391	Prostate Cancer	Prostate Adenocarcinoma	NA	Standard of care enzalutamide	NA	Negative	0.1261	9	54	NA	0.414385729	0.414385729	NA	NA	PRAD	NA	NA	6115296	NA	0.049334862	3.7	NA	1	Male	Matched	Exposed	Liver	MSK	1.8	YES
prad_su2c_2019	6115381	PRAD-6115381.0-Tumor-SM-7LGU3	Naive	52.2	60	NA	-0.082331493	-0.082331493	Prostate Cancer	Prostate Adenocarcinoma	NA	Other: Carbo + docetaxel	NA	Negative	0.5974	8	45	NA	0.549466827	0.549466827	Yes	NA	PRAD	NA	NA	6115381	Small cell	0	4.2	NA	1	Male	Matched	Naive	Other Soft tissue	MSK	1.533333333	YES
prad_su2c_2019	6115382	PRAD-6115382.0-Tumor-SM-7LGU5	On treatment	59.3	71	NA	0.025955171	0.025955171	Prostate Cancer	Prostate Adenocarcinoma	NA	Standard of care enzalutamide	NA	Negative	0.0185	8	63	NA	0.236199907	0.236199907	No	NA	PRAD	NA	NA	6115382	Adenocarcinoma	0	5.9	NA	1	Male	Matched	Naive	Lung	MSK	2.033333333	YES
prad_su2c_2019	6115390	PRAD-6115390.0-Tumor-SM-7LGUC	Exposed	54.3	68	NA	0.039532643	0.039532643	Prostate Cancer	Prostate Adenocarcinoma	NA	Standard of care enzalutamide	NA	Negative	0.4045	7	113	NA	0.778789006	0.778789006	NA	NA	PRAD	NA	NA	6115390	Inadequate for diagnosis	0	9.6	NA	1	Male	Matched	Exposed	Liver	MSK	3.8	YES
prad_su2c_2019	6115392	PRAD-6115392.0-Tumor-SM-7LGUE	Naive	60.7	64	NA	NA	NA	Prostate Cancer	Prostate Adenocarcinoma	NA	AbiCabazi (Arm 1- abiraterone alone)	NA	No Data	0.2579	7	52	NA	NA	NA	No	1	PRAD	9.00131406	1:DECEASED	6115392	Adenocarcinoma	NA	4.9	NA	2	Male	Matched	Naive	LN	MSK	1.733333333	YES
prad_su2c_2019	6115392	PRAD-6115392.0-Tumor-SM-B2XRZ	Exposed	60.7	64.6	NA	0.29973511	0.29973511	Prostate Cancer	Prostate Adenocarcinoma	NA	AbiCabazi (Arm 1- abiraterone alone)	NA	Negative	0.2135	7	81	NA	0.338517732	0.338517732	No	NA	PRAD	9.00131406	1:DECEASED	6115392	Adenocarcinoma	0.040115338	4.9	NA	2	Male	Matched	Naive	LN	MSK	2.733333333	YES
prad_su2c_2019	6115592	PRAD-6115592.0-Tumor-SM-B2XRU	Exposed	NA	70	NA	0.211875088	0.211875088	Prostate Cancer	Prostate Adenocarcinoma	NA	Standard of care abiraterone	NA	Negative	0.1139	UNK	76	NA	0.252084019	0.252084019	No	NA	PRAD	NA	NA	6115592	Adenocarcinoma	0	6.5	NA	1	Male	Matched	Naive	Liver	MSK	2.566666667	YES
prad_su2c_2019	6115237	PROS01448-6115237-Tumor-SM-67ERZ	Naive	NA	81	NA	0.217075223	0.217075223	Prostate Cancer	Prostate Adenocarcinoma	NA	Other: carbo + etoposide	NA	Negative	0.5824	UNK	86	NA	0.574680919	0.574680919	Yes	NA	PRAD	NA	NA	6115237	Adenocarcinoma with NE features	0	<0.05	NA	1	Male	Matched	Naive	Liver	MSK	2.866666667	YES
prad_su2c_2019	1115200	PROS10448-01115200-Tumor-SM-7LYLF	Exposed	NA	78	NA	-0.015928602	-0.015928602	Prostate Cancer	Prostate Adenocarcinoma	NA	Enzalutamide with Correlative Assessments	NA	Negative	0.5037	6	63	NA	0.376823241	0.376823241	NA	NA	PRAD	NA	NA	1115200	Inadequate for diagnosis	0	9.6	NA	1	Male	Matched	Naive	Bone	DFCI	2.1	YES
prad_su2c_2019	1115150	PROS10448-1115150-Tumor-SM-5EEBK	Naive	67.7	71	NA	0.030781042	0.030781042	Prostate Cancer	Prostate Adenocarcinoma	NA	Trial 2 abiraterone +/- ARN509 (+ARN509)	NA	Negative	0.0136	8	3	NA	0.369375652	0.369375652	NA	NA	PRAD	NA	NA	1115150	Inadequate for diagnosis	0	228.75	NA	1	Male	Matched	Exposed	Bone	DFCI	0.1	YES
prad_su2c_2019	6115116	PROS12319B-SU2C-06115116-Tumor-SM-4W2NB	Naive	NA	83	NA	-0.12184595	-0.12184595	Prostate Cancer	Prostate Adenocarcinoma	NA	Standard of care enzalutamide	NA	Negative	0.1061	7	73	NA	0.536270386	0.536270386	Yes	1	PRAD	2.759526938	1:DECEASED	6115116	Small cell	0	0.2	NA	1	Male	Matched	Naive	Liver	MSK	2.433333333	YES
prad_su2c_2019	6115119	PROS12319B-SU2C-06115119-Tumor-SM-4W2NE	Exposed	66	87	NA	0.115746947	0.115746947	Prostate Cancer	Prostate Adenocarcinoma	NA	Standard of care enzalutamide	NA	Negative	0.0148	8	127	NA	0.236949892	0.236949892	NA	NA	PRAD	NA	NA	6115119	Inadequate for diagnosis	0	5.6	NA	1	Male	Matched	Naive	Liver	MSK	4.233333333	YES
prad_su2c_2019	9115040	SC_9001-Tumor_Liver1	Naive	42.6	44	0.025212994	NA	0.025212994	Prostate Cancer	Prostate Adenocarcinoma	0	Standard of care abiraterone	NA	Negative	0.3159	9	44	0.763776295	NA	0.763776295	No	NA	PRAD	NA	NA	9115040	Adenocarcinoma	NA	39	NA	1	Male	Matched	Exposed	Liver	Washington	1.466666667	YES
prad_su2c_2019	97115006	SC_9031-TM	Naive	38.6	39.5	0.002926997	0.029843709	0.029843709	Prostate Cancer	Prostate Adenocarcinoma	0	Other: Bicalutamide	NA	Negative	0.3161	7	37	0.663232038	0.672070881	0.672070881	No	NA	PRAD	NA	NA	97115006-T-C-1	Adenocarcinoma	0	57	NA	1	Male	Matched	Naive	Liver	RoyalMarsden	1.233333333	YES
prad_su2c_2019	97115365	SC_9126_Tumor	Exposed	47.2	50	0.130590985	0.140770511	0.140770511	Prostate Cancer	Prostate Adenocarcinoma	0.020487937	Standard of care enzalutamide	NA	Negative	0.3902	9	118	0.673420424	0.706545706	0.706545706	Yes	NA	PRAD	NA	NA	97115365-T-B-1	Adenocarcinoma with NE features	0.040202249	11.24	NA	1	Male	Matched	Exposed	LN	RoyalMarsden	3.933333333	YES
prad_su2c_2019	13115379	SC_9142_Tumor	Naive	43.6	48	0.048908048	0.004218797	0.004218797	Prostate Cancer	Prostate Adenocarcinoma	0	Other: Provenge	NA	Negative	0.0122	9	148	0.216112468	0.144374423	0.144374423	NA	NA	PRAD	NA	NA	13115379-T-A-1	Inadequate for diagnosis	0	15.4	NA	1	Male	Matched	Naive	LN	Karmanos	4.966666667	YES
prad_su2c_2019	9115517	SC_9146_T	Naive	68.3	77	0.167348987	0.158827409	0.158827409	Prostate Cancer	Prostate Adenocarcinoma	0	Standard of care abiraterone	NA	Negative	0.0013	6	8	0.348117589	0.312823437	0.312823437	No	NA	PRAD	12.12220762	1:DECEASED	9115517	Adenocarcinoma	0	11	NA	1	Male	Matched	Naive	Prostate	Washington	0.333333333	YES
prad_su2c_2019	97115456	SC_9165_Tumor	Exposed	61.5	66.8	-0.142622218	-0.111873001	-0.111873001	Prostate Cancer	Prostate Adenocarcinoma	0	Olaparib	NA	Negative	0.0405	9	151	0.575969492	0.587379971	0.587379971	No	NA	PRAD	NA	NA	97115456-T-A-1	Adenocarcinoma	0	9.1	NA	1	Male	Matched	Exposed	LN	RoyalMarsden	5.1	YES
prad_su2c_2019	96115272	WCM210_Z2	Exposed	62.3	81	NA	-0.175827934	-0.175827934	Prostate Cancer	Prostate Adenocarcinoma	NA	MLN8237	NA	Negative	0.9415	8	21	NA	0.814244306	0.814244306	Yes	NA	PRAD	NA	NA	96115272	Small cell	0	1.5	NA	1	Male	Matched	Exposed	LN	Cornell	0.7	YES
prad_su2c_2019	96115480	WCM252_Z3	Naive	67	68	NA	-0.026118384	-0.026118384	Prostate Cancer	Prostate Adenocarcinoma	NA	MLN8237	NA	Negative	0.2176	7	9	NA	0.914879087	0.914879087	Yes	NA	PRAD	NA	NA	96115480	Small cell	0	4.5	NA	1	Male	Matched	Naive	Liver	Cornell	0.3	YES
prad_su2c_2019	96115619	WCM573_X1	UNK	58.7	75	NA	0.058879077	0.058879077	Prostate Cancer	Prostate Adenocarcinoma	NA	MLN8237	NA	Negative	0.6446	6	22	NA	0.813584188	0.813584188	Yes	NA	PRAD	NA	NA	96115619	Small cell	0	8.24	NA	1	Male	Matched	Exposed	Other Soft tissue	Cornell	0.766666667	YES
prad_su2c_2019	96115641	WCM665_X1	Naive	65.5	55	NA	0.042386212	0.042386212	Prostate Cancer	Prostate Adenocarcinoma	NA	MLN8237	NA	Negative	0.9355	10	27	NA	0.808817896	0.808817896	Yes	NA	PRAD	NA	NA	96115641	Small cell	0	92	NA	1	Male	Matched	Naive	Liver	Cornell	0.9	YES
